# Supplementary material for: Non-apoptotic function of caspase-8 confers prostate cancer enzalutamide resistance via NF-κB activation
Source: Cell Death Dis. 2021 Sep 4;12(9):833. doi: 10.1038/s41419-021-04126-4 (PMC8418603; doi:10.1038/s41419-021-04126-4)
Supplement: Supplementary file 1 — Supplemental Dataset 2 [file 41419_2021_4126_MOESM1_ESM.xlsx]

## Sheet: Sheet1
LUC 1 Accession	-10lgP		LUC 2 Accession	-10lgP		CASP8 WT1 Accession	-10lgP		CASP8 WT2 Accession	-10lgP		CASP8 C345A Accession	-10lgP
P35527	649.56		P35527	431.92		Q14790	319.46		P35527	599.21		P35527	637.9
P04264	567.59		P04264	413.58		P11142	308.71		P04264	556.57		P04264	566.96
P35908	561.03		P35908	398.05		P04264	286.88		|TRYP_PIG	469.44		P35908	524.11
P13645	500.82		Q13813	371.96		P0DMV9	280.18		P13645	448.14		|TRYP_PIG	483.12
|TRYP_PIG	490.54		|TRYP_PIG	366.67		P0DMV8	280.18		Q14790	431.79		Q14790	474.83
Q86YZ3	454.66		P13645	360.89		Q99615	278.76		P08670	426.76		P08670	424.82
P02533	396.04		P63261	336.31		P35908	263.12		P67809	394.8		P08779	382.49
P15924	386.51		P60709	336.06		P08670	260.79		P23246	392.92		P02533	375.32
P02538	357.23		Q01082	330.22		Q9Y383	260.39		P07437	391.05		P68371	371.02
P13647	352.83		P07197	326.13		P35527	259.19		P63261	378.16		Q86YZ3	358.91
P48668	348.16		P08670	325.89		P78527	258.51		P68371	377.72		P07437	357.52
P08779	345.38		Q86YZ3	312.53		Q13618	257.39		P60709	375.07		P02538	351.01
P04259	345.11		Q16643	299.89		P54652	252.24		Q09666	373.44		P67809	350.58
Q5D862	324.37		O43707	299		P13645	251.51		Q86YZ3	370.74		P04350	350.46
P23246	317.95		P15924	298.15		P07437	249.08		Q13885	358.93		P0DMV8	349.45
P14923	298.34		Q4VCS5	296.54		P34931	247.32		Q9BVA1	358.42		P0DMV9	349.45
P08670	297.9		P13647	286.85		P68371	245.47		Q07021	338.82		P48668	347.25
P11940	296.39		P07437	283.49		Q9UJV9	242.37		P0DP24	327.08		P11142	338.85
Q04695	294.74		P80723	282.99		P13647	239.65		P0DP25	327.08		P04259	337.51
Q9NZI8	292.87		Q9UHB6	282.08		O95831	239.55		P0DP23	327.08		P13647	337.47
P19474	282.18		Q15149	279.57		P27708	233.14		P16989	307.86		Q9BVA1	336.53
P62701	277.65		P68371	279.02		P04350	228.75		P13647	306.71		P63261	326.14
Q15233	275.06		O14654	278.36		Q9P2J3	227.78		Q13509	300.79		O95816	323.94
Q02413	274.18		O00159	276.06		|TRYP_PIG	227.46		Q71U36	300.77		A11111	298.28
Q9UJV9	269.94		P02538	275.91		P60709	226.61		P68363	300.66		P68363	298.17
Q7Z794	267.22		P67809	274.26		Q7Z6Z7	221.54		O95816	299.31		Q71U36	296
Q8N1N4	264.52		P48668	273.23		P04259	221.47		O14654	299.03		Q13509	294.47
P46100	262.48		P04259	272.22		O60884	221.3		P07197	295.47		P15924	292.91
A11111	255.64		P40939	270.7		P08238	219.95		P05387	289.76		P34931	283.15
Q9Y383	255.56		P0DMV8	270.29		P48668	219.52		P68032	286.42		P80723	282.02
Q13310	250.12		P0DMV9	270.29		P02538	219.52		P68133	286.42		P05787	278.23
P67809	245.51		Q13885	270.23		O95816	219.4		P02533	281.88		Q04695	272.85
P07437	244.55		Q9BVA1	270.23		Q9NQ29	216.47		Q96SB3	280.63		P0DP24	271.24
P12035	238.37		P58107	270.2		P62269	214.82		P11142	279.86		P0DP25	271.24
P07477	238.21		Q09666	267.89		Q9P2N7	212.67		P04259	277.82		P0DP23	271.24
P68371	236.32		Q96SB3	266.94		P35579	212.64		P02538	273.45		Q07021	268.33
P18621	234.89		P11142	260.94		P68363	210.9		Q6S8J3	273.14		P07197	266.92
Q8NHM4	232.95		P14923	259.83		Q71U36	210.9		Q9P2J3	270.11		Q16352	266.49
Q8IYB3	232.93		Q14126	257.89		P05787	207.43		P22626	269.15		P68104	263.84
P07478	232.07		P08779	257.85		Q13509	204.03		P80723	268.54		Q5VTE0	263.84
Q5XKE5	231.71		P35221	257.14		Q8IYB3	203.57		P19105	260.76		P23246	262.91
P05787	225.39		P68032	256.45		P07900	203.14		O14950	260.76		P05387	260.46
Q01546	222.22		P23246	255.95		Q13428	200.06		Q9UHB6	260.52		P68133	251.09
P60709	220.63		O43491	251.03		Q00610	200.04		Q9P2N7	253.32		P68032	251.09
P63261	220.63		O60716	248.05		P68104	198.18		P51991	252.85		Q13158	249.53
Q9BU76	220.16		P19474	247.65		Q5VTE0	198.18		A11111	251.97		P04792	246.86
P62266	218.86		Q71U36	246.32		P83111	196.39		Q13158	246.94		O95678	241.7
P22090	215.33		Q9BQE3	244.39		P19474	196.17		Q9UJV9	246.82		Q9HCN8	240
P35030	214.49		A11111	243.42		P02533	193.82		P08779	243.01		Q9H444	236.1
Q86Y46	211.27		P68363	243.36		P16615	192.88		Q9HCN8	241		P62829	231.71
P27635	210.78		Q9UJV9	240.59		P62979	191.81		Q8NC51	238.33		P38646	230.53
P62269	210.07		P16989	237.35		P23396	190.33		P07477	235.09		P16989	228.99
P62753	209.17		P05787	236.66		Q8IWS0	189.04		P05787	233.97		Q5XKE5	227.1
P62277	208.49		O15020	235.32		Q9NP64	188.19		P04792	232.61		P19105	223.25
Q7RTS7	207.87		P35580	234.46		P61247	186.71		P68104	229.94		O14950	223.25
P68363	207.58		P11171	234.23		P49411	185.7		Q5VTE0	229.94		P46100	223.06
P13646	207.33		Q07021	232.66		P62750	185.25		P62829	229.38		P07477	222.64
Q96PK6	204.1		O43795	231.13		Q13158	183.41		Q9BRK5	228.67		P12035	220.93
Q9UN86	202.83		Q07157	229.64		O95232	182.44		Q13618	228.55		Q5D862	220.93
P19012	202.69		Q13509	229.08		P05023	181.78		P0DMV8	222.85		Q9UKX7	220.7
P61247	202.66		P0DP24	227.9		Q14677	181.05		P0DMV9	222.85		Q8NHM4	218.94
P81605	201.3		P0DP25	227.9		Q01546	180.5		Q15233	219.66		Q01546	218.49
P62280	200.77		P0DP23	227.9		Q9BVP2	180.24		O43504	219.49		P19012	218.4
P19013	199.31		P62879	223.08		P09874	179.22		P29966	218.99		Q96EY1	215.86
P52926	199.06		P62873	223.06		O14654	178.7		Q9NUP9	217.34		O95817	211.96
Q13283	198.54		P35222	220.97		P62266	178.43		O14639	216.7		P14923	211.93
P62241	194.52		P34931	220.12		Q93100	178.2		O95678	213.42		P31689	211.77
P17096	193.98		Q9Y2J2	219.65		P42677	177.32		Q14257	213.41		P01834	211.11
Q08554	193.42		P19338	219.25		Q9NVI7	174.87		Q5XKE5	213.31		P0DOX7	211.11
P08727	192.4		O94832	218.82		Q9Y230	174.63		P60660	213.3		P13646	207.83
P04406	192.26		P55084	217.65		P08708	174.62		Q7Z794	212.28		P17066	206.52
P31944	190.83		Q04695	217.17		Q13200	172.76		Q04695	211.9		Q9BRK5	205.65
Q5T749	189.68		Q0ZGT2	212.65		P31689	172.73		P54652	209.19		Q14257	205.29
Q14CN4	188.58		P11021	212.34		Q07955	172.49		P34931	208.91		Q86Y46	205.21
P20930	187.3		O95678	210.94		P62913	172.37		Q04837	206.97		Q9Y383	203.42
P68032	186.2		P12814	210.35		Q9Y2L1	172.35		Q32P51	204		P06753	199.88
P04040	184.99		P09651	209.03		P62829	171.94		P09651	204		P02768	199.42
P10412	182.63		P08754	206.88		P83881	169.95		Q9NYL9	202.2		Q9P2J3	199.41
P16403	181.59		P09622	206.54		Q9UQE7	169.91		P18621	200.3		P09493	196.05
Q6KB66	179.78		P22626	205.95		O95678	169.07		Q16352	200.06		Q7RTS7	195.87
P62847	179.48		Q5D862	201.74		Q04695	167.05		P35030	197.58		P05141	195.5
Q7Z3Y7	177.75		P62701	199.94		Q14683	166.42		P62987	197.55		Q8N4Q1	194.81
P62829	175.8		P07196	198.96		P38646	165.71		P62879	197.39		P19013	194.63
P07197	174.73		P06396	198.44		Q9BU76	164.35		O00159	197.33		P35030	194.55
P62244	174.14		P04899	197.83		Q02878	163.95		P46100	195.12		Q9BU76	193.05
Q8N9Q2	173.94		Q16352	196.52		P08779	163.29		Q8N4Q1	191.74		Q9NUP9	191.95
P62424	173.73		Q86YQ8	195.5		Q13546	162.36		P81605	190.36		Q04837	190.56
Q07955	173.2		P63092	194.86		Q969Q0	161.7		Q01546	189.02		Q14CN4	190.27
O00425	172.39		Q5JWF2	194.86		P62701	160.8		O43166	188.91		P07951	189.18
P46781	171.58		Q5M775	193.2		Q9NTJ3	160.4		P14923	187.89		Q86V81	189.07
P16402	171.54		P05387	191.76		P13639	159.43		Q9Y383	187.01		P60660	188.72
P61254	169.5		Q15233	191.2		P11586	159.25		P05141	186.8		P0CG38	188.22
P08729	168.19		Q9ULV4	190.43		P62987	158.73		P12035	185.68		P14649	187.99
Q9Y3I0	168.02		Q5XKE5	190.15		P62753	158.39		P35580	185.19		Q3SY84	187.11
Q9NQ29	167.82		Q7Z794	190.12		P18621	157.78		P0CG47	184.68		P81605	185.85
Q08188	167.72		P08133	189.71		Q8N5F7	157.5		P0CG48	184.68		P28799	184.17
P61978	167.16		P63096	188.9		P46782	157.33		P06753	184.5		P08729	183.57
Q9UNX3	163.9		Q9NNW5	188.68		Q7Z794	156.85		P07196	184.2		Q9UJV9	183.33
P07355	163.53		P07355	187.89		P62241	156.83		Q86V81	183.95		P63173	180.79
P68104	162.47		Q9NWQ8	185.93		P09543	156.79		P63173	181.62		Q09666	179.15
Q5VTE0	162.47		P29966	184.12		Q15149	156.17		P16403	179.78		P08727	178.91
P01040	161.47		P12035	183.69		P07197	155.89		P19474	179.55		P62987	178.24
P62249	158.59		P23528	183.06		Q53HC5	155.84		P10412	178.44		P12236	177.48
P62913	157.88		P35579	182.93		Q92616	155.37		P15924	177.62		P41219	177.02
Q9NP64	155.49		P54652	182.86		P62263	153.74		P19013	175.67		Q02413	176.85
P83731	154.2		Q86YT6	182.68		Q8IWC1	153.06		P14136	175.1		O60884	175.51
P62899	153.42		Q8N1N4	182.41		P07305	152.87		Q96EY1	175.07		O75531	173.93
P14136	153.42		Q3ZCM7	180.29		P35998	150.92		Q5D862	174.72		P07196	173.82
P42766	153.33		P38646	179.59		Q9Y3Z3	150.78		P39019	173.82		P14136	173.72
P16989	152.83		Q69YQ0	179.35		P10412	150.71		P08729	173.64		P49006	171.22
P05089	151.63		Q01546	178.72		O95163	150.67		P41219	173.6		Q9NP97	170.53
Q4VXU2	150.14		P62829	178.67		Q9UNE7	150.58		O75821	173.49		P18621	169.86
P62979	149.89		P36957	177.36		Q99460	150.36		P49458	172.73		P67936	169.32
P26373	148.23		P51991	177.16		P62280	150.21		A2NJV5	172.46		Q8N1N4	167.14
Q02878	147.97		P46100	175.8		Q9UGN5	150.13		A0A075B6S2	172.46		Q96SB3	166.04
Q9BYX7	147.36		Q14498	173.82		P61254	149.72		P62701	172.21		O43852	163.77
P46776	147.06		Q9HAV0	173.5		Q71UM5	149.71		P16402	170.92		P61604	163.08
P62851	147.02		O43166	172.26		P26373	149.62		Q16643	168.97		Q9P2N7	162.42
P35900	146.57		O14639	172.25		P05141	149.34		O43852	166.74		P51970	162.04
P62987	144.11		P35030	171.84		P19105	148.82		P19338	166.66		O75190	160.61
P23396	143.83		P18621	171.66		O14950	148.82		P13646	166		E9PAV3	159.56
Q32P51	142		P07477	171.13		P16403	148.77		Q86Y46	165.29		Q13765	159.56
P09651	142		P05388	171.12		P15924	148.37		P62873	163.29		Q6KB66	158.96
Q7Z5L7	140.69		P13646	169.95		P39023	148.21		P07910	162.67		P10412	158.54
P62917	139.7		Q8WWI1	169.79		P62877	147.3		Q9BU76	161.32		A2NJV5	157.86
P0DMV8	138.51		P07900	169.59		P12035	147.1		P06702	161.03		A0A075B6S2	157.86
P0DMV9	138.51		Q9BU76	167.28		P21741	146.21		Q7RTS7	160.5		P35579	157.5
P54652	138.19		P36873	167.03		P46779	146.03		P14649	159.51		Q9UHB6	157.35
P11142	137.91		Q9NYL9	166.84		P46783	145.11		P31689	158.57		P22626	156.97
P21941	137.61		O75955	166.78		P46020	145.05		P55084	156.55		P49458	154.52
P84098	136.11		P68104	166.27		Q9UNX3	144.75		P84090	156.2		Q9H4B7	154.47
Q9BVP2	132.52		Q5VTE0	166.27		P17661	144.29		P08727	156.1		P06702	154.31
P62081	131.88		P04637	166.04		O95347	143.26		Q13813	155.53		P16403	154.26
P02768	131.82		P19012	164.89		Q9Y4W6	143.03		P06310	155.52		Q7Z3Z0	154.18
P62805	130.95		P49006	164.42		Q66PJ3	142.86		A0A075B6S6	155.52		O43504	153.46
P07305	130.75		Q9Y383	164.21		P50402	142.31		P49006	155.47		Q08554	153.33
P62263	130.47		O00161	164		P11387	141.75		Q99729	155.36		Q2M2I5	152.42
P17661	128.22		P07478	162.75		P12236	141.49		Q9NP97	154.49		O14654	150.89
P51991	126.96		Q8NHM4	162.25		P81605	139.54		Q14CN4	154.07		P11021	150.29
Q6ZVX7	124.26		P04792	162.06		Q9Y265	139.45		Q3SY84	153.89		P41208	150.17
P12036	123.3		P62269	160.75		P35749	138.37		P62857	153.54		P62873	149.37
Q12905	122.26		Q9ULJ8	160.34		O00232	137.44		P17066	153.42		Q16643	148.56
Q9HCY8	121.98		Q02218	160.26		O43242	137.24		P28799	151.44		P12235	148.33
P61353	121.88		Q8NC51	160.22		Q6P1X5	136.5		P07919	150.87		Q99615	148.16
Q5JQF8	119.92		Q86Y46	160.13		Q8IXB1	136.49		P61769	149.82		P06310	147.51
P62750	119.39		P08727	159.68		Q8N9Q2	136.47		P37108	149.05		A0A075B6S6	147.51
P32119	117.7		P30050	159.63		Q04837	136.37		P56945	148.92		P16402	147.08
Q969Q0	116.71		P19105	157.65		P62841	136.33		P62877	148.68		P19474	146.78
P83881	116.43		O14950	157.65		P60866	135.88		P41208	146.55		O00483	142.65
P28799	115.93		P24844	157.65		Q5XKE5	135.15		O60716	144.86		P29966	141.43
P84103	114.81		P19013	157.63		P33993	135.1		Q9H4G4	144.72		P62701	138.85
P62841	114.21		Q6WCQ1	157.46		P63104	134.84		P05386	144.48		P62857	137.77
Q9NWB6	113.76		Q7RTS7	157.3		P16402	134.62		P40939	143.84		P35580	137.29
P62854	113.56		P13987	156.89		P62899	134.47		Q9H4B7	143.78		Q14498	135.44
Q5JNZ5	113.56		Q04837	156.81		P27635	133.56		Q15370	141.8		O14639	134.85
P25311	113.04		P17677	156.29		Q9P2R7	133.44		Q9UKX7	141.31		P21741	134.75
P10599	113		P23396	155.95		P78371	133.04		O60884	140.4		P04406	132.56
Q13867	111.54		P62136	155.61		P53621	132.64		O75531	139.06		Q13618	130.15
A6NMY6	110.29		P28799	155.6		P25705	131.6		P25398	138.94		Q9NYL9	129.69
Q8TA86	109.15		P81605	154.95		P0DN76	130.54		P63220	137.81		Q9NPA8	128.61
Q5BKY9	108.54		P06748	154.79		Q01081	130.54		Q14103	137.2		P61769	128.22
P26368	108.38		P62140	154.72		Q92851	130.51		Q8N1N4	136.75		Q99456	123.47
P60174	108.1		P05141	154.61		Q7Z3Y8	130.39		P67936	136.42		Q8IWC1	122.4
Q16629	108.06		O14936	153.07		Q96T17	130.37		P11021	135.76		Q7Z417	120.94
Q06830	106.88		P62987	152.82		Q16531	130.36		P62899	135.65		Q02383	118.92
P07339	104.06		O75781	152.39		Q96S55	130.1		P09493	134.44		P63208	118.34
Q96P63	102.09		P11277	151.47		Q7RTS7	129.67		Q9ULJ8	134.16		P35637	117.93
Q6UWP8	102.08		P82909	151		P24752	129.17		Q2M2I5	133.94		P40939	117.01
Q9UPS6	100.63		P60660	150.38		Q99623	128.63		Q6KB66	133.74		Q04323	116.44
P08708	99.66		P62899	150.35		P07814	128.08		Q9NPA8	132.95		Q9NX63	115.44
P22626	99.36		P63173	150.08		Q9H5Z1	127.14		P09496	132.03		Q8IYB3	115.36
Q66PJ3	99.1		Q02878	148.52		P30876	126.96		P62269	130.58		P42766	115.25
Q7Z6E9	98.98		Q6KB66	148.51		P07196	126.78		Q4VCS5	130.49		P01876	114.04
P15880	98.32		P20930	148.31		O15027	126.67		P42771	130.49		P62081	113.79
P27694	97.96		P36578	148.02		Q9NWB6	125.86		P63208	129.25		P31944	113.16
Q9Y2W1	97.41		Q9Y4F1	147.95		P36542	125.67		P62917	128.95		P12036	111.79
Q13835	95.98		P67936	146.37		Q92878	125.25		Q7Z5L7	128.37		P09651	111.62
P62861	95.36		P62753	145.94		Q8N1F7	124.58		P31151	128.21		Q32P51	111.62
P46778	95.11		P52907	145.8		O43175	124.48		Q08554	126.9		P39019	111.47
Q8WZ42	94.5		Q3SY84	145.62		Q9NZT1	124.28		Q9H444	126.81		Q13867	111.41
Q01469	94.47		P48681	144.6		Q14498	123.65		P06748	123.64		P62263	111.03
P26599	94.39		Q02543	144.53		Q00839	123.45		Q9NSB2	122.86		Q96PK6	110.72
P02458	93.17		P10412	143.32		P63208	123.38		P17096	122.63		O00488	109.71
Q15517	92.94		P27694	143.12		P10809	122.69		P61604	120.29		P05783	109.34
P46782	91.92		P16403	143.04		O75190	122.5		P61247	118.57		P26373	108.96
P18124	91.75		P04406	142.12		P19338	122.26		P51970	118.27		P53597	108.59
P22735	90.56		Q02413	142.05		Q6P1J9	122.08		P26373	118.25		P62877	108.27
P06733	89.49		P07947	141.68		P51648	121.55		Q96I25	117.56		Q9Y5L4	106.89
P12273	89.17		P39019	141.36		P48643	121.42		O75190	115.19		Q96L91	106.56
Q9UNQ2	88.85		P39023	140.85		P61978	120.92		Q14126	113.31		A6NHL2	105.92
P35268	86.98		Q9UBI6	140.73		P17987	120.77		P62913	113.01		Q9H0C2	105.54
P32969	86.19		O43504	140.52		Q3ZCQ8	120.67		Q99456	112.72		Q13015	105.33
P07196	85.28		P62266	140.37		P15880	120.44		Q02543	112.33		Q15370	103.27
P30050	83.84		Q86V81	140.21		P17844	119.94		P42766	112.11		P27482	102.01
P35579	83.1		P06753	140.13		Q9NXW2	119.49		E9PAV3	111.15		P25398	101.27
P47914	83.01		P62280	139.54		P35580	119.01		Q13765	111.15		Q8TDB4	101.07
P60866	82.02		Q9HCN8	138.94		Q01650	118.97		P62081	110.04		P31948	100.26
P42677	81.59		P05783	138.83		O00571	118.94		P30462	109.72		Q00587	99.83
P21741	80.14		Q14CN4	138.82		Q9UNF1	118.81		P30481	109.72		P06454	99.2
Q12906	78.26		Q12959	137.75		P13646	118.52		P30508	109.72		P62750	97.63
P46783	77.97		P29992	137.47		O14980	118.1		Q29718	109.72		Q93074	96.57
Q9NQ39	77.97		Q9UBC5	137.22		P39019	117.72		P30495	109.72		Q156A1	95.81
O75223	77.41		Q08043	137.18		P62081	117.47		Q29940	109.72		P20226	95.81
P61927	76.62		O14974	136.37		P18077	117.34		Q07000	109.72		Q9UPS6	95.48
Q8N1A0	76.26		Q9P0K7	136.1		P17980	116.77		P18464	109.72		Q9UHV9	95.11
P11021	75.91		P62917	135.7		O00231	116.16		P30464	109.72		Q96EK4	94.93
Q8NF91	75.83		P50914	134.93		Q96EY1	116.16		P30498	109.72		Q99880	94.86
O15232	75.51		P62328	134.43		Q53GT1	115.74		P30490	109.72		O60814	94.86
E9PRG8	75.15		P83731	134.12		Q92841	115.55		Q29836	109.72		Q99879	94.86
Q14498	72.91		P62081	134.03		Q13523	115.18		P30488	109.72		P58876	94.86
O43809	72.03		P16402	134.03		Q9Y285	114.95		P30479	109.72		Q93079	94.86
P01877	71.09		P62277	133.34		P15735	114.81		P30491	109.72		Q5QNW6	94.86
P01876	71.09		P27635	132.59		P63244	114.63		P30685	109.72		Q99877	94.86
P0DOX2	71.09		Q14160	132.52		Q9P0L0	114.23		P30487	109.72		P57053	94.86
P18077	69.99		Q5T749	132.39		Q8WUK0	113.91		P18465	109.72		P62807	94.86
Q9C075	69.23		P62258	132.15		P62195	113.68		P30460	109.72		P09496	94.48
P20849	68.84		P63104	131.98		Q99733	113.65		P30480	109.72		P10599	94.44
Q9NWT8	66.38		Q99729	131.86		P50454	113.42		P30455	109.72		P62266	94.22
Q9NZT1	66.24		A2NJV5	131.67		P19013	113.4		P04439	109.72		P51991	93.86
Q96B54	64.99		A0A075B6S2	131.67		O15519	113.27		P13746	109.72		Q99470	93.13
P08195	64.67		P07951	131.65		P56945	112.98		P35637	109.04		P20930	92.93
Q14574	64.56		P14136	130.67		P42704	112.56		P62263	108.72		O43166	91.61
Q92841	64.29		P17096	130.36		Q15365	112.43		P62277	105.58		Q8N490	90.93
Q14571	64.17		Q9NUP9	130.17		P62158	112.42		P84098	105.31		P42677	90.7
P50914	63.78		P11940	129.16		Q96CS3	112.42		P12036	104.88		P99999	90.39
O15335	63.53		O94887	128.63		P50990	112.34		P04637	103.49		P62913	89.34
Q12802	63.28		Q6UWP8	128.28		Q9NZI8	110.67		P39023	103.09		A5D8V6	88.39
P46779	63.21		Q9UNX3	127.45		P62244	110.66		P46783	103.07		P42772	88.24
Q2LD37	61.79		Q99880	126.94		Q9BSD7	110.22		Q9NQ39	103.07		P42771	88.24
Q92764	60.6		O60814	126.94		P62249	109.85		Q02878	102.72		P05089	87.95
Q8TDM6	60.15		Q99879	126.94		P62277	109.74		P24534	102.59		P46783	87.82
Q9BQS8	59.03		P58876	126.94		Q9Y324	109.48		Q9Y5L4	101.08		Q9NQ39	87.82
Q9NZ56	58.61		Q93079	126.94		P08729	109.38		P23396	99.85		Q9NSB4	87.65
Q15386	58.16		Q5QNW6	126.94		Q5BKY9	108.66		P31948	99.68		P62899	87.21
P42357	57.94		Q99877	126.94		P62851	108.65		P05114	99.52		P32119	86.47
P06748	57.74		P57053	126.94		Q9Y467	108.53		Q9NSI2	99.18		P62851	86.03
P39023	57.67		P62807	126.94		P62258	108.5		Q14498	99.15		P62753	84.96
P14866	57.58		P01040	126.21		Q15773	108.12		P06312	99.1		P59666	84.48
O75342	57.51		P26373	126.16		P11021	108.11		P23528	98.48		P59665	84.48
Q8IY81	57.51		P61247	125.98		O15372	108.06		O15519	98.25		Q9Y3B4	83.74
Q8WVV4	57.5		P38159	125.35		Q9UNM6	107.97		P62805	98.03		P61247	83.14
P62910	56.83		P07948	124.87		P28074	107.62		Q8N490	97.81		P62308	81.36
Q13523	56.13		P19022	124.63		P50993	107.12		Q9H425	97.7		A8MWD9	81.36
Q00839	55.87		P06310	124.31		Q9Y3C1	106.91		Q969Q0	96.72		Q96I25	80.98
Q14643	55.66		A0A075B6S6	124.31		Q9BRX2	106.43		P83881	96.72		P01040	80.62
Q02224	55.57		O75592	123.92		P35606	105.99		Q8WZ42	96.44		P41227	80.58
P21817	54.84		P40429	123.32		Q8NBA8	105.69		P50914	95.19		P62269	79.35
Q9BYW2	54.48		P46783	122.87		Q6ZUT1	105.37		P04406	95.1		P06312	78.79
P62891	54.41		P21741	122.68		Q9HCN4	105.18		B2RXH8	93.67		Q9H4G4	78.65
Q59GN2	54.41		Q14254	122.59		Q00325	104.88		O60812	93.67		Q9UPN3	77.85
O95232	54.3		Q9H444	122.45		Q9P031	104.79		P0DMR1	93.67		P35222	77.83
O00571	54.01		P62805	121.32		P46777	104.7		B7ZW38	93.67		P55084	77.32
P13639	53.46		P62750	120.66		P40938	104.67		P62424	93.3		Q9Y608	77.02
O75445	52.98		Q14257	120.32		P61619	104.64		P62851	92.61		P01857	76.36
Q5T750	52.97		P24534	120.23		P50991	104.43		Q13015	91.61		P01860	76.36
A4UGR9	52.35		P62249	119.45		P49368	103.47		O00483	90.13		P0DOX5	76.36
P05981	51.88		P63167	119.44		Q96HS1	103.29		P35222	89.94		P60866	76.35
O94813	51.7		P06454	119.02		Q15054	102.81		P62750	89.55		Q7Z406	76.02
P61313	51.33		P62424	118.69		P05783	102.37		O15182	89.52		P04080	75.76
Q8N1K5	50.96		P52926	118.59		Q9NVP1	102.34		P62280	88.84		P25311	74.71
O14734	50.88		Q14103	118.54		Q6P2Q9	102.11		P62906	87.94		Q13428	74.1
A6NHT5	50.71		O43852	118.46		Q86WJ1	101.94		P01859	87.66		Q15149	73.64
P22392	50.67		Q2M2I5	118		O00541	101.68		P42677	87.51		P63218	73.15
P15531	50.67		P62913	117.67		P49207	101.15		P62266	87.31		P62328	73.09
Q8TDY2	50.4		P32969	117.61		Q13459	100.54		P30050	86.75		Q06830	72.87
Q9P2P6	50.1		Q9H4G4	116.82		Q7L4I2	100.28		P38646	86.42		P61626	72.73
P02787	49.88		Q92485	116.72		Q15393	100.27		Q92851	85.87		P12273	72.57
P02788	49.88		P12036	116.6		P25685	100.14		Q7Z3Y9	85.74		Q9NZT1	72.27
Q99878	49.62		P62888	116.08		Q12933	100.14		Q0ZGT2	85.26		Q9C075	72.01
Q96KK5	49.62		P61254	115.87		Q15366	100.01		Q5M775	85.24		Q969Q0	71.56
Q9BTM1	49.62		P62857	115.49		P46781	99.49		P04279	84.86		P83881	71.56
Q16777	49.62		O95819	115.41		Q9BZI7	99.02		P01040	83.67		P50454	71.43
Q7L7L0	49.62		P52272	115.11		P63010	98.49		P61254	83.2		P04040	71.41
Q6FI13	49.62		Q9Y281	114.31		P51570	98.43		Q9NSB4	82.89		O60762	71.36
P0C0S8	49.62		P84098	114.18		Q9Y5V3	98.25		A6NHL2	82.29		P06748	71.18
P20671	49.62		P08174	114.04		Q9UNY4	97.78		Q9UKS6	81.79		Q8WZ42	70.59
P04908	49.62		O75390	113.22		O14802	97.78		Q14011	81.39		O14734	70.56
Q93077	49.62		Q07020	112.83		P12036	97.27		P35268	81.12		P16401	70.49
Q96QV6	49.62		P42677	112.46		P06493	96.49		P35244	79.87		P50151	70.12
P16104	49.62		P15880	112.37		P36873	96.16		Q9NZR1	79.52		Q96P63	70.11
Q5CZC0	49.6		Q08554	111.6		O00311	95.98		Q13546	78.72		Q6P1L8	69.84
P49454	49.19		O60884	111.26		Q13409	95.78		P11171	78.7		O15182	69.83
P22670	49.19		Q9BRK4	111.23		P12004	95.43		Q9Y5A9	78.65		P62277	68.7
Q14444	48.61		P46781	110.92		P10398	95.18		Q8NHP8	78.31		P00367	68.26
Q99880	48.56		P62906	110.37		Q9NVV4	95.06		P62249	77.97		P49448	68.26
O60814	48.56		P78406	110.04		Q9NZ01	94.76		P21741	77.42		Q15773	67.81
Q99879	48.56		P61353	109.86		Q9NVI1	94.61		Q9P2M7	77.27		O75348	66.74
P58876	48.56		P25398	109.73		P29590	94.59		Q9UPN3	76.56		P62280	65.68
Q93079	48.56		P14649	109.56		Q9Y3I0	94.58		P62273	75.42		A0A0C4DH68	64.53
Q5QNW6	48.56		Q14344	109.55		O94763	94.48		Q9BY67	75.32		P31151	64.47
Q99877	48.56		P83881	107.82		Q9Y5M8	94.44		Q96B54	75.17		P09497	63.33
P57053	48.56		P18124	107.52		Q96EY4	94.36		P57053	73.71		Q68DE3	63.29
P62807	48.56		Q9UNQ2	107.47		Q8N1N4	94.33		O60814	73.71		P62854	62.57
Q9Y2X9	48.18		A8MTJ3	107.38		O43143	94.28		P62807	73.71		Q5JNZ5	62.57
P62258	48.15		P46777	106.95		Q92598	93.86		Q99880	73.71		Q9UNE7	62.22
Q7Z4L5	47.87		O75695	106.84		Q9Y5A9	93.51		Q99879	73.71		Q96B54	61.95
P81133	47.84		P62263	106.8		Q96N67	93.44		P58876	73.71		Q15517	61.88
Q5TB80	47.59		P62241	106.62		P56192	93.34		Q93079	73.71		O95831	61.59
Q96HS1	47.37		P61981	106.54		Q9UG63	93.29		Q5QNW6	73.71		Q9ULJ8	61.4
Q9Y3U8	47.25		Q99456	106.36		Q99942	93.16		Q99877	73.71		P58107	61.36
P23490	47.2		Q8IY63	106.14		Q15014	93.1		P62937	72.72		P78318	60.94
Q8IVF4	46.78		Q9Y2D5	106.02		P61981	92.87		P25685	72.38		Q8NC51	60.62
A7KAX9	46.56		Q9Y5L4	105.35		O94813	92.72		P82909	72.07		P53350	60.43
O95714	46.39		Q8IYB3	104.89		Q9UJK0	92.7		Q5JWF2	71.81		Q5M9Q1	58.03
P60900	46.37		Q15370	104.62		P19388	92.65		O75348	71.26		Q8N5F7	58.03
Q9Y485	46.14		P50148	103.85		P05388	92.26		Q99878	71		Q14244	57.43
P63173	45.95		P84090	103.77		Q8NHW5	92.26		Q96KK5	71		Q5VU43	56.02
Q8WXH0	45.73		P31689	103.18		O95292	92.11		Q9BTM1	71		P07919	55.86
P62906	45.33		P62070	102.42		P04049	92.1		Q16777	71		A0A096LP55	55.86
Q4G0P3	44.96		O14979	102.19		Q9P2E5	92.04		Q7L7L0	71		Q5TB80	55.68
Q86SG5	44.88		Q9NZ53	102.02		Q5JTV8	91.76		Q6FI13	71		P17096	55.18
P31151	44.88		Q9UQ35	101.81		P01617	91.37		P0C0S8	71		Q6UWP8	55.09
P63244	44.56		P60763	101.51		P01614	91.37		P20671	71		O15519	54.69
Q9UPN3	44.39		Q969Q0	100.99		P06309	91.37		P04908	71		P43487	54.61
Q58FF6	43.98		O15372	100.9		P06310	91.37		Q93077	71		Q08188	54.07
Q58FF7	43.98		Q12860	99.94		Q6P5R6	91.1		Q96QV6	71		Q9NR48	53.98
P08238	43.98		P06702	99.9		P14923	91.06		P16104	71		Q6AWC2	53.81
P07900	43.98		P04156	99.77		Q9UNQ2	90.73		O43795	70.47		P25685	53.29
Q68DQ2	43.95		P61313	99.53		Q13418	90.71		Q02413	70.45		P23528	52.95
Q15149	43.69		P46779	97.61		P61513	90.66		Q9NQ29	70.18		P13473	52.79
Q9UGM3	43.13		P46782	96.8		P62805	89.66		Q13428	69.12		A7KAX9	52.77
P48378	42.73		P63218	96.53		O75592	89.5		Q7Z417	68.74		P47929	52.27
Q9BQI6	42.65		Q9BYG3	96.17		Q13435	89.44		Q00587	68.54		P27635	52.2
Q15032	42.59		Q9P2M7	95.92		O14545	89.44		P62244	68.34		Q12802	52.02
Q5THJ4	42.32		P47914	94.76		Q9UL15	89.41		Q8N1A0	68.27		P25705	51.79
P55084	42.19		Q13835	93.91		O60361	89.41		Q02224	68.26		Q9NXF1	51.75
P19338	42.05		P42766	93.51		P22392	89.41		P27694	67.78		Q5T750	51.65
Q07020	41.79		Q08431	92.49		P62857	89.38		O60762	67.59		P02549	51.41
Q96IV0	41.55		P05089	92.17		P06748	88.24		O00422	66		P62249	51.15
Q5U5Z8	41.43		P31943	91.71		P62136	88.17		Q5VU43	65.74		Q9NYR9	51.11
Q9H869	41.25		Q8N4C8	91.5		Q86VI3	88.15		Q8WVD3	65.68		Q02224	50.98
P01860	41.19		P63241	91.21		P17812	87.92		Q99470	65.66		O75445	50.86
P01857	41.19		Q6IS14	91.21		Q7KZF4	87.67		P62328	65.62		Q8TDY2	50.12
P0DOX5	41.19		P61225	90.33		P08195	87.62		P68431	64.88		Q9P0X4	50.05
Q9HCX4	41.04		Q9Y625	90.26		Q15645	87.59		Q71DI3	64.88		Q5TZA2	49.78
Q6N069	40.7		Q08188	90.07		P40939	87.46		P84243	64.88		Q8IWJ2	49.56
Q5T6X5	40.65		P63208	89.82		P00367	87.44		Q16695	64.88		P49327	49.48
Q02543	40.27		P01859	89.78		Q92504	87.28		Q96PK6	64.39		P62861	49.32
Q15717	40.09		P22061	89.3		P14618	87.27		Q15149	64.02		Q8TEU7	49.2
Q5GH72	40.04		P11387	89.29		Q16891	87.08		Q9GZT3	64.01		O43819	49.15
Q5TZA2	39.85		Q6NVV1	89.11		P22626	86.53		P78318	63.89		Q63HN8	49.12
Q8WXG9	39.25		Q9UET6	88.28		Q15072	86.38		P09497	63.67		P37108	49.07
P49747	39.15		P49207	87.44		Q7Z7C8	86.13		O95613	63.27		Q96E39	48.97
P35443	39.15		Q09028	87.42		Q15334	86.03		P63241	63.04		P0DOY3	48.92
O60307	39.07		P41208	87.25		P25205	85.92		Q6IS14	63.04		P0DOY2	48.92
Q6UWY2	38.87		Q6P6B1	87.17		P40429	85.78		Q9NRY2	63.02		P84101	48.85
Q96PG2	38.83		P11234	87.08		Q9Y3C6	85.77		P02749	62.69		Q9UJY1	48.55
P41252	38.53		O75083	86.96		Q9H6T3	85.44		P62753	62.66		Q8WXH0	48.34
Q92499	38.44		Q15365	86.86		Q6ZNB6	85.35		P46776	62.43		P56385	48.15
Q9UQ35	38.4		P12273	86.5		P52272	85.16		Q12802	61.2		P21817	48.03
Q68DK2	38.39		Q9BY67	85.86		Q15758	84.51		P32119	60.58		Q9NZ56	47.89
O15021	38.07		Q08211	85.76		P38919	84.31		Q9HBA0	60.33		Q6ZVX7	47.82
Q9Y6A4	38.05		P14314	85.37		P08727	84.12		P31946	59.97		O75604	47.66
Q03001	37.94		P31948	85.17		Q7Z6E9	83.89		P62891	59.67		Q7Z6E9	47.46
P49815	37.8		A6NHL2	84.65		Q15404	83.82		Q59GN2	59.67		O75342	47.41
P40939	37.76		Q96FJ2	84.6		Q96FC9	83.41		Q14789	59.4		P62917	47.33
Q9NVP1	37.73		P62910	84.44		Q6UN15	83.2		Q9NZT1	59.31		Q8IY81	47.26
Q6TDU7	37.24		Q9UDY2	83.98		P55209	83.13		P58107	59.13		P53999	47.24
P49207	37.08		P55072	83.27		P42766	83.03		P50151	58.92		Q8WWZ7	46.86
Q6UB98	37.06		P08708	83.01		Q99848	83.02		O94832	58.62		P30153	46.83
Q6ZP82	37.05		Q14444	83		Q99877	82.9		P01857	58.27		Q9BQ61	46.68
Q07075	37.03		P05386	82.85		Q99880	82.9		P01860	58.27		A4UGR9	46.35
O75152	36.9		P60866	82.79		Q93079	82.9		P0DOX5	58.27		Q96ED9	46.28
P29322	36.88		P18077	82.34		P62807	82.9		P06396	58.06		Q13813	46.17
O14647	36.85		P31151	82.16		O60814	82.9		P04114	58.01		Q5M775	46.16
Q9C0D2	36.79		P34932	81.43		Q5QNW6	82.9		P27708	57.46		P53803	46.16
Q07889	36.67		E9PAV3	81.26		Q99879	82.9		Q9UBX7	57.18		Q8NF91	46.13
Q9Y210	36.38		P55884	81.17		P58876	82.9		A4UGR9	57.18		Q9NWB6	46.12
Q16720	36.37		Q9H254	81.14		P57053	82.9		Q8TDM6	56.94		Q96MH7	45.73
Q9H2M9	36.06		Q9Y3U8	81.12		P46019	82.76		P08708	56.9		P62805	45.65
Q14789	35.96		O75369	80.22		P27348	82.27		P62854	56.5		Q7Z745	45.64
Q96IZ0	35.95		P78368	79.57		Q14204	82.03		Q5JNZ5	56.5		P36776	45.34
Q99708	35.92		Q9Y6M4	79.57		P07478	81.8		Q99584	56.32		Q96PG2	45.11
Q70EL1	35.75		P61513	79.28		Q02413	81.66		P21817	55.82		Q92620	45.03
Q9ULT8	35.65		Q8IYJ1	79.21		P20648	81.49		O43491	55.51		O95613	44.92
O15417	34.83		P49458	78.63		O95757	81.46		Q24JP5	55.45		Q969V5	44.9
P35580	34.8		P37108	78.44		Q9H845	81.22		Q8IY81	55.25		Q9NR99	44.81
P29508	34.74		P61604	77.83		O60762	80.73		Q5THJ4	55.22		Q9NZJ4	44.78
P48594	34.74		O00483	77.57		Q92764	80.58		Q63HN8	55.09		P36873	44.62
Q8TD57	34.67		Q8N3R9	77.51		P00338	80.54		P05981	54.8		P12107	44.61
Q5TCY1	34.65		P27482	77.18		Q9NX58	80.45		Q7RTW8	54.68		P01833	44.5
Q9NU22	34.61		Q8WZ42	77.05		Q6P087	80.43		Q86YQ8	54.48		Q5BKY9	44.5
Q9C0C7	34.58		P84243	76.81		P53350	79.72		Q9HCH3	54.48		Q8NHX9	44.43
Q6XZF7	34.35		P17844	76.55		P38159	79.64		P05109	54.44		Q9BX26	44.4
Q15413	34.31		P62854	75.95		P62854	79.43		Q9P0G3	54.42		Q99698	44.32
P68431	33.89		Q5JNZ5	75.95		Q5JNZ5	79.43		O15056	54.23		P29322	43.83
Q71DI3	33.89		P68871	75.66		O75953	79.02		Q8NCM8	54.17		Q8IZQ1	43.74
P84243	33.89		Q9BZM5	75.43		Q15293	79.01		P62308	54.02		P17980	43.52
Q16695	33.89		O00571	75.32		P84098	78.97		A8MWD9	54.02		Q99707	43.33
Q8WWM7	33.19		O75487	75.18		Q16352	78.94		O95831	54.01		P60903	43.26
O75044	33.15		P46939	74.76		Q08J23	78.29		Q9UBI6	53.23		Q9UPQ0	43.16
O75179	32.95		Q96B54	74.37		P25786	78.18		Q8NF91	52.86		P24821	43.13
Q8N2E2	32.65		P35268	74.16		Q96GD4	78.18		Q5T750	52.84		Q7Z5P9	42.88
Q86UP2	32.58		P62273	74.14		O00488	78.02		P61353	52.67		O60346	42.83
Q8IW75	32.51		Q9HD42	74.03		P23528	77.78		P13473	52.2		Q15233	42.69
O75376	32.48		Q9NP64	73.98		P37108	77.52		P36578	52.12		P55290	42.59
Q13315	32.34		P25311	73.36		P82914	77.44		P02549	52.08		Q6ZW31	42.55
Q7Z2Y8	32.26		P60953	73.34		Q9P258	77.16		Q8NFQ8	51.86		Q9Y6V0	42.27
Q9H2U9	32.15		Q96FN4	73.25		Q16576	77.13		Q9UK61	51.83		P49792	42.23
Q96JM4	32.12		P62244	73.14		O94905	76.89		Q9Y3M2	51.82		Q14667	42.13
P01714	31.92		Q9UHA4	73.08		P53999	76.58		P47929	51.41		Q9GZZ8	41.63
Q01082	31.82		O95741	72.79		O14733	76.47		Q8NG31	51.41		O75031	40.59
P12955	31.73		Q13867	72.75		Q6YN16	76.22		P08754	51.03		Q14789	40.5
Q9NQT8	31.65		Q9H4G0	72.46		O00165	76.08		P60866	51.02		P60174	40.47
Q9Y324	31.65		Q9UPN3	72.42		P50416	75.69		P35221	50.95		Q86WN1	39.72
Q13576	31.5		Q14152	72.32		O75400	75.65		Q16718	50.8		P53804	39.71
Q9Y2I6	31.49		Q96PK6	71.18		Q15628	75.45		Q96CT7	50.64		P49454	39.26
Q9Y592	31.49		P62847	70.97		P62333	75.29		Q9P2P6	50.41		Q9C0D2	39.24
P21580	31.4		Q99584	70.44		O43824	75.2		Q7Z6E9	50.19		Q5VV67	38.98
P0DN76	31.31		P07305	70.43		Q9Y266	75.01		Q99417	50.16		P33121	38.96
Q01081	31.31		Q9H307	69.85		Q96I25	74.82		Q8IWZ3	50.13		Q8WXG9	38.65
Q68CZ6	31.18		Q8N1A0	69.78		Q13112	74.57		P53597	49.86		Q92851	38.51
Q5T0Z8	31.18		P09496	69.26		P62888	74.44		Q8IZF6	49.86		P06396	38.32
Q8IYJ3	31.13		P62851	69.23		P53618	74.06		Q13151	49.81		P11171	38.1
Q96MI9	31.05		O00422	69.2		Q9H5V9	74.06		P43487	49.54		Q6NXT2	38.1
P17480	31.03		Q6IAA8	69.04		P26641	74.05		P83731	48.95		P68431	38.1
A4D1T9	30.96		P29692	68.66		Q96A65	73.92		Q9BVI4	48.69		Q71DI3	38.1
Q14185	30.85		Q00610	68.64		Q14318	73.34		P60903	48.48		P84243	38.1
Q9P225	30.62		Q8IXQ5	68.49		Q9UN37	73.27		Q86UQ4	48.36		Q16695	38.1
O15018	30.61		Q9Y2G0	67.78		Q8NHP8	73.26		Q01082	48.1		Q14643	38.02
O95235	30.57		Q12923	67.47		O43819	73.16		Q6VAB6	48.01		P82909	37.88
Q9NTJ3	30.49		Q9Y608	67.17		Q13642	72.93		Q9NXF1	47.94		Q8IUG5	37.87
B2RXH8	30.41		P46778	66.8		P05198	72.71		Q96JI7	47.82		P49773	37.86
O60812	30.41		Q8TDM6	66.55		Q14203	72.55		P13987	47.53		P07900	37.77
P07910	30.41		Q9UPN4	65.84		Q9H4I3	72.4		Q8NDA2	47.46		P24311	37.76
P0DMR1	30.41		P43487	65.75		O94927	71.87		Q07864	47.37		P02749	36.54
B7ZW38	30.41		Q8N4Q1	65.46		P43686	71.85		Q96RW7	47.3		O43639	35.96
O75400	30		Q99878	65.32		P18085	71.73		Q9Y2J2	47.27		P54727	35.96
Q7Z6R9	29.77		Q96KK5	65.32		Q8NHS0	71.63		P29322	47.19		P54725	35.96
Q7Z7G8	29.54		Q9BTM1	65.32		P55084	71.62		Q0VGL1	47.09		Q9NPC7	35.81
Q96M86	29.45		Q16777	65.32		Q96P11	71.59		O00161	47.06		Q5SQS8	35.75
Q8IX21	29.35		Q7L7L0	65.32		Q6P4A7	71.4		Q96RT8	46.84		Q96SN8	35.61
P09884	29.29		Q6FI13	65.32		O15269	71.02		Q7Z478	46.79		P05981	34.96
P12882	29.21		P0C0S8	65.32		Q9UJS0	70.57		Q8WXH0	46.2		O14647	34.79
Q15075	29.11		P20671	65.32		P30153	70.56		Q96L91	46.17		Q7L2E3	34.73
Q9NR99	29.09		P04908	65.32		Q8TER5	70.11		Q96EY4	46.15		Q8NHP8	34.71
Q14152	28.99		Q93077	65.32		Q99436	69.98		Q9Y5K2	46.14		Q15058	34.7
P11498	28.79		Q96QV6	65.32		Q6PI48	69.9		Q6ZRS2	45.73		Q96S55	34.52
Q8NC74	28.74		P16104	65.32		Q06830	69.54		Q9NSE4	45.53		Q5CZC0	34.44
P25391	28.49		P10809	65.26		P52597	69.36		Q86SM8	45.38		Q13315	34.22
Q6ZUB0	28.49		P50151	65.22		Q9Y3B4	69.31		Q07092	44.83		Q8IVH4	34.18
P0C874	28.49		Q9NZR1	65.05		Q8WWC4	69.19		Q9UHV9	44.66		Q5VTU8	34.09
Q9H5I5	28.45		Q13439	65.02		Q12931	69.14		Q99570	44.64		P56381	34.09
Q6ZVD8	28.29		Q9NP97	64.28		P14136	68.96		Q86TM3	44.51		Q6VMQ6	33.91
P35247	28.26		Q9Y4J8	63.96		A8MPP1	68.9		O75445	44.26		Q96RD9	33.84
O15446	28.19		Q96FS4	63.65		P02788	68.88		Q8TE58	44.16		O00311	33.8
Q96HR3	28.19		P05186	63.49		Q9BZH6	68.75		O00370	44.02		Q6UWY2	33.78
O75417	28.16		O75190	63.31		Q9Y3U8	68.75		Q68DX3	43.89		A6NE52	33.72
Q12934	28.12		P21817	63.3		O95782	68.67		Q8N1K5	43.75		Q15326	33.68
Q5HY92	28.04		P24752	63.06		Q9UDY4	68.67		Q13393	43.63		Q86UK5	33.55
Q8TBF4	28.01		Q16629	62.92		Q9Y4X5	68.65		Q9NR48	43.58		Q8N511	33.5
Q8IVL1	27.83		P84103	62.92		P62826	68.51		Q96EA4	43.15		O94929	33.32
Q9C0F0	27.65		P05109	62.73		Q9NR12	68.44		Q14667	43.12		Q2PPJ7	33.29
Q9BUJ2	27.59		O75531	62.57		O14735	68.17		Q9BUA6	42.99		Q9H254	33.16
O94986	27.5		P61769	61.96		P41091	68.09		P18859	42.89		Q9HD20	33.02
P40429	27.4		O60262	61.57		Q2VIR3	68.09		Q86UK5	42.8		O95377	32.55
Q96QA5	27.36		P69905	61.45		Q07021	67.74		O95235	42.61		Q9H0R5	32.5
P05062	27.19		P06493	61.38		P60660	67.65		Q9C0G0	42.48		O00159	32.31
P09972	27.19		Q9P021	60.29		P17096	67.65		Q9BX26	42.34		O75131	32
P04075	27.19		Q86V48	60.04		Q9UNK0	67.61		P54756	41.99		Q86YQ8	32
O14682	27.15		P26641	59.74		A0AVF1	67.4		P61513	41.94		Q9UBL6	32
Q9H0H3	27.15		Q5VU43	59.64		P10599	67.39		P53814	41.92		O75044	31.94
Q96T37	26.99		Q5EBL8	59.34		P41252	67.14		P56385	41.86		P0C0S5	31.34
P49368	26.93		A6NIZ1	59.04		Q00587	67		Q9NYQ7	41.8		Q99878	31.34
O14559	26.92		P61224	59.04		P62424	66.98		Q92523	41.79		Q71UI9	31.34
P51116	26.89		Q9UNN8	58.82		Q7L014	66.67		Q9UJK0	41.76		Q96KK5	31.34
P51114	26.89		Q9NZT1	58.13		P28340	66.65		Q8IYB3	41.55		Q9BTM1	31.34
Q9Y3T9	26.8		O60762	58.03		P19387	66.56		P49454	41.48		Q16777	31.34
Q9NZM1	26.75		Q02224	57.63		P60900	66.43		Q9NPF5	41.36		Q7L7L0	31.34
Q9BXT4	26.55		Q12905	57.46		Q8TA86	66.38		Q14244	41.19		Q6FI13	31.34
Q9NR48	26.54		P12882	56.98		Q16778	66.29		O60306	40.97		P0C0S8	31.34
Q9HC23	26.52		Q8IY81	56.6		P23527	66.29		Q9H4F8	40.9		P20671	31.34
A0A0J9YXQ4	26.51		P07910	56.15		P33778	66.29		P29374	40.61		P04908	31.34
Q15366	26.46		P35321	56.12		P06899	66.29		Q15075	40.6		Q93077	31.34
Q14315	26.39		P22528	56.12		Q9H7H0	66.23		P46779	40.45		Q96QV6	31.34
P46939	26.27		P11802	56.08		Q96MX6	66.12		Q8TDY2	40.07		P16104	31.34
Q3MII6	26.27		P35611	55.88		Q9NWW5	65.87		Q9NR99	39.92		Q9NXW2	31.05
P98088	26.24		Q13428	55.71		Q15369	65.35		Q9BQS8	39.79		Q3SY69	30.85
P19484	26.16		P17987	55.59		O75643	65.28		P25445	39.69		Q96DT5	30.84
P57740	26.08		Q15643	55.13		Q9BRK5	65.23		A1L390	39.66		Q15042	30.76
Q13428	26.06		Q8IWS0	55.07		E9PAV3	65.23		Q5JSZ5	39.55		P18859	30.38
O43586	26.05		Q06830	55		P52701	65.13		Q00341	39.19		Q9NPF5	30.33
Q8N3C0	26.05		P06312	54.92		Q9UMS4	65.04		P60174	39.11		Q92543	30.32
Q9UHP6	25.8		P61626	54.85		O00483	64.79		P49207	38.8		Q96JB1	30.28
Q7Z6Z7	25.73		Q14204	54.42		Q13347	64.68		Q5TZA2	38.64		Q9H2E6	30.24
P11532	25.66		A4UGR9	54.36		Q9BW92	64.43		Q01469	38.46		P78527	30.22
P98164	25.61		Q7Z745	54.33		P35268	64.27		Q9C000	38.41		Q9UII2	30.15
Q9UKU6	25.54		P13533	54.27		P23284	64.23		P12270	38.4		Q8IYW2	29.77
Q7Z460	25.48		P08582	54.12		O75147	64.22		O95255	38.38		Q9HCX4	29.75
O14490	25.36		Q63HN8	53.77		P07195	64.14		Q8NI77	38.33		Q6Q4G3	29.59
Q14896	25.31		Q8TAD7	53.42		Q9HB71	64.14		Q9BV73	38.32		Q08378	29.39
P78559	25.25		Q16625	53.29		Q9NUL7	64.07		Q6Q759	38.27		Q9UJK0	29.37
Q9N2K0	25.25		P13010	53.28		P04844	63.98		Q6P0N0	38.26		Q12955	29.2
P23467	25.2		Q13425	53.16		P48556	63.93		O75604	38.25		Q9H583	28.9
Q8IVF2	25.2		P63220	53.08		Q15370	63.72		P29692	38.11		Q02763	28.86
Q96EK7	25.15		Q16531	52.36		P62917	63.57		Q15413	37.8		Q9UK32	28.66
A6NE52	25.15		P22531	52.1		Q02224	63.54		Q92620	37.75		P29728	28.51
Q8N6C5	25.15		Q96RM1	52.1		Q13585	63.51		P20929	37.62		P31949	28.48
A5YM69	25.15		P22532	52.1		P55786	63.45		Q9Y3R0	37.29		Q3KQU3	28.45
Q12774	25.15		P35326	52.1		Q9UBX3	63.44		Q8N726	37.25		Q9UQR1	28.44
P54132	25.14		P35325	52.1		P12956	63.05		Q86WK7	36.99		Q96G01	28.42
P78527	25.1		Q9BYE4	52.1		P49959	62.53		P20930	36.88		Q9P2P6	28.29
O95461	25.07		Q9NWB6	52.06		Q9NSE4	62.25		Q8NEZ4	36.71		Q9BZ72	28.25
Q6YHK3	24.98		P09497	51.99		P26368	62.17		Q9BXP5	36.6		Q13576	28.24
Q9BX84	24.98		P07737	51.68		P35326	61.88		Q12962	36.56		Q13439	28.16
Q9Y6F6	24.94		Q9UDT6	51.62		Q96RM1	61.88		Q9UNQ2	36.56		Q99490	28.09
P11387	24.85		P17252	51.42		P22532	61.88		Q9UPQ0	36.48		O94911	27.95
P36915	24.82		Q12802	51.4		P35325	61.88		P25705	36.26		O75376	27.76
Q86TJ2	24.72		Q9HCM4	51.28		P22531	61.88		P56715	36.22		A8K2U0	27.76
P06702	24.7		Q03001	51.21		Q9BYE4	61.88		Q66GS9	36.2		A0A087WSZ0	27.65
Q9P260	24.68		Q9NSI2	51.06		P01859	61.86		Q9BYW2	35.88		Q9BZZ2	27.65
Q96J01	24.57		Q9P2P6	51		P83731	61.62		Q12830	35.65		O60299	27.59
Q6VY07	24.53		P30153	50.91		P16401	61.41		A0A0J9YXQ4	35.62		O00231	27.54
Q9UIF8	24.3		P35244	50.88		P62273	61.4		O60299	35.61		Q86UD0	27.28
O94911	24.08		Q00534	50.72		P25311	61.33		Q2KHM9	35.51		P11498	27.17
Q9H0E2	24.02		P13611	50.38		Q9UHX1	61.18		Q9UI33	35.31		Q86UQ4	27.07
Q07283	23.95		Q8TDY2	49.9		P53985	61.16		P36873	35.17		Q6UWL2	27.02
O60437	23.9		P63244	49.71		P68431	61.14		Q8IWJ2	35.15		Q9P2D7	27
Q9BZQ6	23.78		Q12906	49.66		P84243	61.14		Q9UFH2	35.12		Q9H1V8	26.86
P28749	23.61		P61927	49.58		Q71DI3	61.14		Q6XZF7	35.11		Q8NB91	26.83
Q9C093	23.6		P62308	49.49		Q16695	61.14		Q5VWQ0	34.95		O75150	26.75
Q9BRS8	23.55		A8MWD9	49.49		P55081	60.89		P33121	34.67		Q9H5I1	26.7
Q9UPY3	23.52		Q5T750	49.32		Q8N4T8	60.87		P98164	34.66		Q96QA5	26.64
Q9Y2F5	23.5		Q86U06	49.16		Q96C36	60.66		Q9ULE4	34.52		P63241	26.55
Q8N5F7	23.45		O75052	49.08		O75880	60.65		P54578	34.36		Q6IS14	26.55
Q96SB8	23.22		Q15386	49.05		P31948	60.58		Q8NB25	34.25		Q5T9S5	26.54
Q8TEK3	23.18		Q08495	48.92		P15927	60.48		Q9UGL1	34.24		Q92878	26.42
Q15111	23.18		Q8NCX0	48.47		Q9UEU0	60.45		Q96DT5	34.21		Q15643	26.32
Q5TCS8	23.17		Q9NZI8	48.46		P04792	60.08		Q9Y210	34.17		Q5JSL3	26.21
Q9P2E9	23.16		Q9UII4	48.4		Q9BVV7	60.06		O75691	34.09		O94855	26.16
A5PL33	23.13		Q5TB80	48.32		Q14244	59.94		A8MW95	34.09		P04637	26.15
Q8IV33	23.11		Q14188	48.05		P25787	59.84		Q7Z2K8	34.07		Q96Q42	26.11
Q14966	23.04		O95613	47.19		Q99832	59.71		Q5BKY9	33.64		A0A0J9YXQ4	25.97
Q5TEA6	22.83		P41279	47.08		Q96I99	59.5		Q8N9E0	33.64		Q15911	25.89
P05160	22.79		Q9ULK0	46.97		P06733	59.36		P99999	33.55		O14807	25.78
O15067	22.78		Q15700	46.91		P15531	59.29		Q9NVC6	33.24		P50579	25.72
Q92614	22.68		Q7L4E1	46.83		P46778	59.25		Q92824	33.1		Q8IZT8	25.7
P34896	22.66		P0C2W1	46.69		Q9HCM4	59.17		Q4KWH8	33.08		Q9HCK1	25.64
O14776	22.53		Q99733	46.51		Q96BN8	59.04		Q14444	33.03		Q2VWA4	25.59
P78358	22.51		P55209	46.51		O75251	58.98		Q6UWY2	32.94		Q96A59	25.58
Q96JK2	22.42		O00408	46.42		Q9BT22	58.44		P18077	32.86		Q9BZL4	25.57
P56524	22.41		Q96C34	46.4		O75616	58.43		P23435	32.85		O43345	25.57
Q9NYG8	22.39		Q9UGL1	46.23		P02768	58.16		Q12774	32.72		Q96N58	25.53
Q9C0I9	22.39		Q9Y5J9	45.92		Q99741	57.91		P18846	32.67		Q9UHP6	25.45
Q8WWZ7	22.37		Q8IY33	45.9		P54646	57.86		P16220	32.67		Q03936	25.41
P14618	22.31		Q9BZL4	45.88		Q9BYN8	57.85		Q9Y618	32.65		P46778	25.27
Q8WWI1	22.17		A6NHT5	45.83		Q15427	57.72		Q04637	32.6		Q5VST9	25.18
Q9HC77	22.14		Q9UPT6	45.51		P50914	57.31		Q9P2D7	32.6		O60293	25.18
Q9NRC6	22.04		Q7Z5G4	45.15		Q6R327	57.29		Q9NXG0	32.58		Q6Y7W6	25.16
Q14686	21.99		Q13576	45.01		P63151	57.24		Q8N6C5	32.45		Q6P0N0	25.11
Q59EK9	21.99		Q4L180	44.87		P43307	57.09		O94906	32.2		Q9H7P6	25.11
Q96IZ7	21.94		Q8N201	44.76		Q7Z7H8	57		Q6PCT2	32.15		Q9BXS0	25.05
Q9H2I8	21.88		O95837	44.5		Q8WVM0	56.83		O95377	32.09		Q9Y2Z9	25.03
Q9HCI6	21.84		Q9BQS8	44.44		P31944	56.7		Q9H2L5	31.99		Q8IVL1	24.94
Q9H254	21.83		P04114	44.41		Q13049	56.64		Q9P0W8	31.79		Q7Z7M1	24.91
Q92878	21.71		Q01105	44.37		Q2VPK5	56.16		P25311	31.76		Q9P273	24.9
Q9Y490	21.56		P0DME0	44.37		Q8TAG9	56.09		Q0VDD8	31.64		Q9BS86	24.86
Q8TDW7	21.55		P62633	44.31		A3KMH1	55.97		Q3L8U1	31.52		Q9BQ39	24.82
Q99996	21.47		P27986	44.07		Q53GQ0	55.82		O60494	31.46		Q4VCS5	24.77
Q9UK32	21.47		O60522	43.94		Q9UJ14	55.73		P24530	31.26		Q9UPP2	24.74
Q68CR7	21.46		P50990	43.94		P60468	55.64		P78406	31.22		Q6ZMI0	24.73
A7E2Y1	21.43		P19086	43.74		Q9BYV8	55.27		Q8IWK6	31.17		Q86SQ7	24.72
Q8N1B3	21.36		Q92523	43.67		O14744	55.24		Q5VT97	31.05		P31153	24.66
Q9Y450	21.31		Q8IZF6	43.32		Q9NWT8	55.21		Q8IYD8	30.97		Q5T9A4	24.62
Q96GP6	21.24		O75152	43.08		P48735	55.04		Q8N201	30.96		Q9NVI7	24.62
Q96AQ6	21.23		Q13884	42.99		Q15643	54.91		P51587	30.8		A0AVT1	24.56
Q9H0H5	21.18		Q96EY1	42.73		Q6NSJ2	54.73		Q8TD57	30.7		Q03001	24.45
Q86VE9	21.17		Q9BX26	42.54		Q6AWC2	54.62		Q99459	30.69		Q6IA86	24.37
Q13136	21.05		Q8WXE9	42.44		Q9BYG3	54.52		P16144	30.64		Q13443	24.27
Q9Y2P8	21.03		Q96I25	42.41		P01040	54.41		Q9Y4G6	30.39		Q6VY07	24.2
Q9P0K7	21.02		Q9NXF1	41.92		Q6NXT1	54.21		Q9H583	30.36		Q8IY45	24.2
P55265	20.98		Q9NX58	41.89		P84103	53.87		P01624	30.32		Q5T8A7	24.2
O15061	20.97		P22670	41.83		P33991	53.54		A0A0C4DH55	30.32		Q8N944	24.13
Q12874	20.83		Q5HYM0	41.69		O00635	53.52		A0A087WSY6	30.32		O95661	24.09
Q7Z7A1	20.77		Q9BVI4	41.46		Q02978	53.47		A0A0A0MRZ8	30.32		Q2LD37	24.01
Q494R4	20.77		P41252	41.32		P54707	53.25		P04433	30.32		P20929	23.98
O00187	20.69		Q96JI7	41.24		Q9Y4R8	53.24		P01619	30.32		Q8NCM8	23.89
P07738	20.68		P05981	41.22		P51991	53.23		Q13576	30.29		Q9H2L5	23.86
O15117	20.66		P31944	41.17		Q9UGY1	53.04		Q8N7Z5	30.17		Q6GPH6	23.8
Q5VT25	20.43		Q9H3U1	41.15		Q8NFW8	52.88		Q9Y608	29.94		Q02641	23.73
Q92747	20.42		P60903	41.08		Q8NI60	52.62		Q8WWQ8	29.81		P46063	23.68
Q969H4	20.37		P16157	41		Q9NV70	52.43		Q8WTQ7	29.79		Q9UM01	23.67
Q5T8D3	20.32		Q8NCM8	40.75		P49674	52.32		P12882	29.71		Q9UPY5	23.67
Q8NE71	20.28		Q9NUL5	40.54		Q53EU6	52.18		Q9UKX2	29.71		Q9BW19	23.66
O75096	20.22		Q9Y520	40.52		Q9BY89	52.08		P50851	29.64		Q9NSV4	23.66
Q6IE81	20.2		Q5JSZ5	40.52		Q9NWK9	51.88		Q9P219	29.6		Q9Y252	23.61
Q5T447	20.2		P48634	40.52		Q9NX63	51.85		A6NHR9	29.4		Q8NDP4	23.56
Q9P2K8	20.19		Q9NPI6	40.15		P78406	51.78		Q9P2E9	29.39		Q6UX06	23.48
P04114	20.19		Q96SN8	40.14		P31327	51.76		Q8NCX0	29.36		Q8WVY7	23.43
Q9NRY4	20.17		Q9UNZ5	39.92		Q8NF91	51.54		Q8N3F8	29.31		O14497	23.4
Q92585	20.17		P49959	39.79		P61313	51.51		Q8IVF2	29.25		Q86UL3	23.38
Q86UE4	20.17		O75116	39.7		Q5SQN1	51.47		Q9BVP2	29.06		Q13371	23.36
O43897	20.11		Q14974	39.65		Q15751	51.41		Q9NX07	29.01		P52746	23.3
P50748	20.08		O14647	39.49		O00487	51.4		Q14204	28.82		Q66K74	23.29
Q99962	20		O95573	39.45		Q9Y5S2	51.31		Q99440	28.74		Q8N9H8	23.23
			P50991	39.36		P11310	51.19		P47914	28.68		Q6NT16	23.2
			Q9BZF1	39.34		P28066	50.98		P41229	28.58		Q6P4R8	23.11
			P46019	39.31		Q5JPH6	50.74		O94915	28.57		Q29865	23.03
			Q01469	39.05		Q9UQ88	50.52		A6H8Y1	28.5		Q4LDE5	22.88
			Q9BYP7	38.97		P21127	50.52		Q02952	28.45		P53814	22.84
			P15927	38.89		P08047	50.37		Q6RI45	28.4		Q9HCU5	22.66
			Q9Y5B9	38.87		P28799	50.27		O60563	28.38		Q9NVI1	22.61
			Q5VTR2	38.71		Q2NL82	49.93		Q8NDH2	28.36		Q86UT5	22.55
			Q9ULH7	38.65		P49821	49.87		O14522	28.29		Q16678	22.52
			Q9NQG5	38.63		Q8N684	49.84		O75417	28.19		Q6ZQQ2	22.48
			Q9Y566	38.57		Q8TDM6	49.8		O76039	28.18		O14939	22.47
			P50993	38.54		Q13257	49.73		A7KAX9	28.15		Q3L8U1	22.47
			Q92922	38.35		P62847	49.63		Q3LFD5	28.1		P15880	22.13
			P14625	38.3		O15182	49.57		Q9UMW8	28.1		Q14126	22.02
			Q68DX3	38.1		O75533	49.54		Q8WYA6	28.08		Q8TA86	22
			P36776	37.79		Q9NXS2	49.5		Q9P2F8	28.07		Q9H2F9	21.97
			A8MVW0	37.74		O60343	49.49		Q8NCU4	28.04		Q66GS9	21.96
			Q86UE8	37.7		Q5T160	49.44		P49321	28		Q96MT8	21.81
			Q15269	37.7		P04843	49.43		Q5T5S1	27.98		P11277	21.81
			Q92793	37.66		Q15386	49.28		Q6ZNJ1	27.95		P10398	21.8
			Q8N3K9	37.63		Q9BV68	49.1		Q7Z406	27.95		Q9NQT8	21.79
			Q5UIP0	37.61		Q14667	48.61		P51668	27.95		Q6P444	21.79
			Q9UHX1	37.56		Q96AG4	48.51		Q9Y6X9	27.93		O15067	21.73
			Q8WZ74	37.54		Q9ULX6	48.43		Q92932	27.92		P14543	21.71
			Q5TZA2	37.39		P08579	48.38		P54296	27.86		A0A087X179	21.66
			Q6YHK3	37.08		O60313	48.08		Q86UP2	27.81		P01579	21.64
			Q6P1R3	36.98		O14734	47.98		Q9UM01	27.8		Q9NZP6	21.61
			Q8IXS6	36.88		P09622	47.9		Q9UPY5	27.8		Q96BQ1	21.56
			P78318	36.83		Q9NZL4	47.89		Q9Y496	27.72		Q92538	21.47
			Q7Z460	36.72		Q8NF37	47.87		O14647	27.69		Q5VWN6	21.41
			Q6F5E8	36.72		P21912	47.39		O75116	27.64		O60522	21.36
			Q14980	36.54		Q6P1M0	47.18		Q15652	27.52		P33992	21.36
			Q5THJ4	36.36		Q6PCB7	47.18		P53367	27.47		Q15276	21.36
			P13861	36.27		O15235	47.16		Q5CZC0	27.38		P54132	21.27
			P24723	36.26		Q5TZA2	47.1		Q9BYP7	27.33		Q9UPS8	21.24
			Q9NS87	36.03		P00492	46.91		Q86UD0	27.13		Q9H792	21.09
			Q08752	35.73		Q8TBF5	46.91		Q96AE4	26.99		P05997	21.07
			P49792	35.73		Q96GD0	46.58		Q9Y376	26.91		Q9BXW7	21.06
			Q15154	35.69		P56182	46.58		O60566	26.88		Q9NWS1	21.06
			P53804	35.59		Q9BQS8	46.41		Q15262	26.85		Q8NEZ4	21.03
			P84550	35.59		Q6UB35	46.41		P78426	26.81		Q9BVG4	20.99
			Q9UBS4	35.59		P06454	46.36		Q9C056	26.81		O75037	20.97
			P11137	35.57		P20020	46.25		Q8N8S7	26.76		Q9Y4R8	20.86
			B1AJZ9	35.45		O94876	46.22		Q6N022	26.7		Q9P2E2	20.85
			O94906	35.4		P51617	46.21		Q86YV5	26.7		Q6ZT12	20.85
			A7KAX9	35.26		Q8TCC3	46.15		P35579	26.62		P25391	20.84
			Q9P2I0	35.09		Q9H3U1	45.77		Q8IZT6	26.5		Q6ZV65	20.78
			Q8TA86	34.91		Q13098	45.53		Q8IUG5	26.5		P04808	20.76
			Q96L91	34.45		Q9Y4C2	45.37		Q13315	26.49		Q96M32	20.74
			A6NCI4	34.45		Q9H8G2	44.97		O14490	26.49		P21283	20.73
			P23490	34.43		Q6PJI9	44.95		Q8TB36	26.49		P40121	20.73
			Q8IWJ2	34.35		P22061	44.95		O60281	26.33		Q8IVI9	20.7
			A0A0J9YXQ4	34.24		O43149	44.57		P13942	26.2		Q00722	20.67
			Q8WVD3	34.22		O60522	44.55		P01031	26.17		Q8N4C6	20.6
			Q13557	34.15		O15042	44.49		Q99707	26.14		Q7Z6Z7	20.6
			Q9NVF7	34.13		P49756	44.42		Q02763	26.12		Q9HCC0	20.55
			Q05D60	34.08		Q8IUF8	44.12		Q8IVF6	26.05		Q9BXX2	20.55
			O94813	34.08		Q09028	44.07		A2A2Z9	26.05		Q8NCM2	20.54
			P43146	34.03		Q7Z3E2	44.06		P13533	25.77		Q09019	20.52
			Q52LW3	33.66		Q8WXH0	43.96		P26358	25.62		P09923	20.52
			Q02763	33.42		Q96JX3	43.92		Q96L93	25.57		P00973	20.48
			Q9NWT8	33.17		Q2TAY7	43.91		Q7Z7A1	25.56		Q9HAN9	20.47
			Q9H799	33.08		Q9NPF4	43.91		Q5TFE4	25.55		Q96N23	20.44
			Q9P0W8	33.01		P61353	43.82		Q96M83	25.52		Q8N5D0	20.41
			Q6ZVX7	32.92		P49593	43.69		P48736	25.47		P07339	20.38
			Q8WUN7	32.88		Q14697	43.58		Q9BQ39	25.45		A6NIX2	20.35
			O60879	32.87		P23526	43.54		Q8NG08	25.44		Q99741	20.32
			Q8IZT6	32.86		Q6VMQ6	43.38		O43426	25.34		Q14204	20.3
			Q9UFH2	32.81		Q6P1M9	43.31		Q86U42	25.33		P52757	20.3
			Q8IYE0	32.81		O43663	43.19		Q96M86	25.29		Q9BYP7	20.3
			P24462	32.71		Q9Y697	43.05		P02745	25.11		P01023	20.26
			Q9NRC6	32.69		O15049	43.04		Q99996	25.01		Q5VWG9	20.21
			P28328	32.68		O00458	43.02		Q8NBF2	24.99		P61163	20.2
			Q14162	32.32		P49721	42.83		Q5VST9	24.86		Q5U5Z8	20.19
			Q8IV33	32.18		Q14643	42.62		Q05D60	24.77		Q13835	20.17
			Q4G0P3	32.07		Q14573	42.62		Q96PU4	24.76		Q6P2Q9	20.16
			Q9HCX4	32.04		Q9BRX9	42.58		Q12955	24.76		Q08211	20.13
			Q6UB98	32.02		Q13232	42.57		Q9P2J8	24.72		Q70Z35	20.11
			O15021	31.96		Q01469	42.55		Q96SN8	24.71		Q8TF40	20.07
			P78371	31.65		Q7L2Z9	42.54		Q5MIZ7	24.69		Q9C000	20.06
			Q14CX7	31.47		Q9P2Q2	42.53		Q9Y252	24.67		Q86UP2	20.04
			Q01668	31.4		Q8NFR7	42.53		Q8TE73	24.67		Q8NEB9	20.03
			Q9H5I5	31.35		Q3SY69	42.47		Q6SZW1	24.6		Q9NXZ2	20.02
			O75604	30.94		Q9H9Y6	42.42		Q15287	24.6		P20160	20.02
			Q9Y388	30.91		Q9BXW7	42.4		O15550	24.46
			P54826	30.78		Q05823	42.38		Q8N163	24.46
			Q66GS9	30.53		P61204	42.36		Q5VV67	24.32
			O43175	30.38		P84077	42.36		O15541	24.15
			Q13363	30.38		Q12906	42.32		Q6PL18	24.13
			P78527	30.28		O43414	42.23		Q7Z6R9	24.11
			Q9H425	30.16		O15479	42.19		B7ZBB8	24.09
			P09874	30.16		A8MXT2	42.19		Q3C1V9	24.01
			O95497	30.1		Q9Y4F9	42.08		Q9UNZ5	23.97
			O15182	29.95		P28288	41.76		P07737	23.95
			O60494	29.88		Q13247	41.74		Q6ZN28	23.88
			Q9UM54	29.74		O43837	41.65		Q92794	23.85
			Q9UG01	29.72		Q5QP82	41.65		Q15746	23.77
			P49815	29.65		P08237	41.16		P22087	23.74
			P42696	29.59		P04114	41.15		Q6UXG2	23.65
			A6NE52	29.43		P35520	41.11		Q76NI1	23.63
			Q9H0H0	29.04		P0DN79	41.11		O94911	23.6
			Q7Z2K8	28.99		P09651	41.09		Q9BXS0	23.59
			Q00839	28.94		Q14257	40.99		O75676	23.58
			Q5VST9	28.92		Q9HCC0	40.94		A6NC98	23.57
			Q7Z7A1	28.77		Q9HCM1	40.88		P98073	23.55
			Q7Z478	28.73		Q9Y3A2	40.86		Q9NTN3	23.35
			Q8N5F7	28.64		Q86TM3	40.86		P10155	23.33
			O15018	28.13		Q96C24	40.76		Q5HYC2	23.23
			P54253	28.06		Q5CZC0	40.64		Q96KN2	23.08
			Q92794	28.02		Q7Z478	40.46		Q6DT37	23.01
			Q14789	27.56		Q9BXW9	40.39		P33897	22.89
			Q96N23	27.54		Q02952	40.37		Q562E7	22.89
			P17540	27.39		Q96ES7	40.27		Q9UGI0	22.62
			Q9HD20	27.36		Q8IUR0	40.26		Q9HCK1	22.62
			Q9ULE3	27.23		P13995	40.21		P40818	22.46
			Q96PU4	27.08		Q8IWX8	40.08		Q15047	22.46
			P05164	27.03		P69905	39.92		Q96HR3	22.43
			Q9H8G1	27.03		P02008	39.92		O15446	22.43
			Q8NI35	27.02		Q5JWF2	39.92		Q8N1I0	22.43
			Q9P260	26.96		P63092	39.92		Q9P2K8	22.38
			Q8IYD9	26.87		Q9Y4F3	39.85		Q9NU22	22.34
			Q13206	26.86		P62937	39.77		Q9ULG1	22.34
			Q92620	26.85		Q8N6R0	39.76		Q96QZ7	22.19
			Q86UK5	26.84		P30050	39.37		Q15042	22.17
			Q15413	26.61		P13010	39.25		Q13620	22.06
			O14829	26.39		P18463	39.16		Q13619	22.06
			P61421	25.97		P30462	39.16		Q86SE5	22.06
			Q9BV73	25.79		Q29865	39.16		Q9UKM9	22.06
			Q02338	25.75		P30504	39.16		Q8IY51	22.02
			Q9UPQ0	25.68		Q95604	39.16		P28698	22.02
			P50570	25.57		P03989	39.16		Q9UJ98	22.01
			Q9NQX4	25.52		P30475	39.16		O00231	21.99
			A6NNA2	25.52		Q29940	39.16		Q9HC52	21.99
			Q86YJ7	25.28		P10319	39.16		O95503	21.99
			O95377	25.27		P30491	39.16		P05204	21.98
			P46821	25.25		P30495	39.16		Q99543	21.95
			Q9NR30	25.24		P18464	39.16		P26010	21.95
			Q96MT8	24.75		P30466	39.16		Q9UPN9	21.94
			P29803	24.71		P30480	39.16		Q15058	21.94
			B9A064	24.54		Q29718	39.16		P61313	21.93
			P0DOX8	24.54		P30486	39.16		O00559	21.88
			Q13061	24.51		P30490	39.16		Q6NXG1	21.85
			O15067	24.49		P30498	39.16		Q6AI08	21.85
			Q5JV73	24.47		P30460	39.16		Q09019	21.8
			Q96M86	24.29		P10321	39.16		P63218	21.78
			Q5VSL9	24.17		Q29963	39.16		Q8NI35	21.75
			Q9H2D6	24.12		P30508	39.16		P52701	21.75
			Q9UJK0	24.11		Q31612	39.16		Q16678	21.71
			P78559	23.77		P30505	39.16		Q3SY69	21.71
			O75074	23.7		Q9TNN7	39.16		Q9BZL4	21.69
			Q9C0D2	23.6		P30510	39.16		Q9NYY3	21.63
			Q96JB1	23.6		Q07000	39.16		Q8IZT8	21.6
			P25705	23.56		P04222	39.16		Q86SQ0	21.58
			Q16678	23.52		P30501	39.16		Q9HCH0	21.58
			Q09019	23.52		Q29960	39.16		Q9NQ11	21.57
			Q68DE3	23.49		Q9Y250	39.1		Q14865	21.52
			A0A087WSY6	23.41		Q9BU61	38.96		Q8TBM7	21.43
			P01624	23.41		O95433	38.62		Q9UL01	21.43
			P04433	23.41		P18124	38.53		Q6PJG2	21.38
			Q8WZ79	23.41		Q13724	38.4		H7BZ55	21.38
			P01619	23.41		O95819	38.38		Q2TB10	21.36
			A0A0C4DH55	23.41		Q9Y3D7	38.1		Q96RE9	21.36
			A0A087X179	23.35		Q8N2K0	38.03		Q02779	21.34
			O43426	23.2		O00148	37.89		Q9UQ05	21.33
			O15056	23.2		Q13838	37.89		Q92530	21.28
			Q9UJT0	23.19		O43592	37.87		P35499	21.18
			Q8TF72	23.07		O75604	37.78		Q9NZJ4	21.18
			Q86UT5	23.07		Q8TBR7	37.65		Q9BZI7	21.16
			Q9H1V8	23.01		P46776	37.62		Q5VSY0	21.14
			O60942	22.99		Q8NFC6	37.51		A2RUR9	21.14
			A6QL64	22.98		P43487	37.23		Q9BWV7	21.13
			Q8N2N9	22.98		P55735	37.14		Q13017	21.13
			Q5JPF3	22.98		Q6P3X3	37.03		Q9UIM3	21.11
			Q8WU79	22.98		Q5VTL8	37.02		P24928	21.07
			Q9UQL6	22.96		Q9NWU5	37.01		P20151	21.07
			P12268	22.95		Q16186	36.78		Q8WXS5	21.03
			Q9BYD9	22.94		Q8N3E9	36.7		Q8IYA6	21.01
			Q8NGC3	22.82		Q9ULS5	36.68		Q9BPX3	21.01
			A0A087WSZ0	22.76		O75489	36.6		Q9NVW2	21
			Q9BZZ2	22.76		O43852	36.57		Q14839	21
			P31629	22.75		Q96RD9	36.54		Q96M32	21
			Q9H7N4	22.67		Q0VF96	36.47		Q86XH1	21
			P49221	22.59		P08240	36.41		Q12852	21
			Q5TF21	22.5		P52756	36.41		O60307	20.89
			Q9Y4D1	22.38		Q9GZT9	36.37		Q8TAK5	20.89
			P49642	22.23		P09496	36.28		Q587J7	20.89
			Q13564	22.19		Q9BRY0	36.22		Q8NCQ5	20.83
			Q15014	22.18		P11172	36.19		A0A1B0GUW6	20.8
			P55011	22.16		Q9HC36	36.19		Q9Y5I3	20.79
			O94911	21.89		P34932	36.14		Q9H9D4	20.78
			Q93034	21.88		Q6NXE6	36.13		Q7L2Z9	20.78
			Q8NFA0	21.88		Q9Y388	36.11		Q9Y5B9	20.75
			Q9Y4R8	21.84		Q5C9Z4	36.04		Q9UK32	20.74
			Q9ULT8	21.81		P60842	35.99		Q4G0P3	20.71
			P49454	21.78		Q14240	35.99		O14964	20.69
			P35637	21.73		P25789	35.97		Q9H2F9	20.69
			Q8TE85	21.58		Q9P2E9	35.92		Q96MT8	20.57
			Q86X29	21.5		Q9NU22	35.9		Q9H9Q2	20.55
			Q9NY47	21.48		P54619	35.78		Q9HD20	20.48
			Q9Y4D8	21.43		Q9NR48	35.49		Q5H9F3	20.4
			Q8N9W4	21.42		Q9HC21	35.38		Q96QT4	20.37
			Q8N7Z2	21.42		P54277	35.23		Q9NYI0	20.36
			H0YM25	21.42		O95817	35.18		Q9ULC5	20.33
			P04920	21.36		P08243	35.15		Q8IX01	20.29
			P20929	21.3		P25398	35.14		Q9Y291	20.27
			P10599	21.29		Q9UM82	35.12		Q8TD08	20.25
			Q9Y2P8	21.27		O14579	35.08		P0C7V8	20.25
			Q10570	21.26		O43896	35		P78362	20.25
			Q8NEZ4	21.15		Q8TDY2	34.9		P12107	20.22
			Q3MJ62	21.13		Q13263	34.78		Q7RTY7	20.09
			Q9H3S7	21.03		Q9H329	34.65		Q03468	20.09
			Q66K74	21.02		Q07864	34.51		O15078	20.09
			P22059	20.95		O15078	34.43		Q69YQ0	20.09
			Q9C093	20.85		P09497	34.36		Q96BF6	20.03
			Q8TDW7	20.8		Q9H936	34.32		A6NIX2	20.02
			Q96SB8	20.76		Q9H1K4	34.32		Q6UB99	20.02
			Q8IXF0	20.73		P18583	34.23
			Q9Y4H2	20.72		Q9BZF9	34.03
			Q99973	20.68		Q9Y6K0	33.97
			Q96M83	20.56		O60282	33.95
			Q6XYQ8	20.55		P55036	33.89
			Q7Z7M9	20.41		Q96IJ6	33.84
			Q7L4P6	20.41		Q9H089	33.81
			P11498	20.39		Q15459	33.77
			Q07075	20.3		Q8WXX0	33.72
			Q9NR48	20.27		P29728	33.68
			Q8NI08	20.11		Q8NC51	33.64
			P53814	20.09		Q02543	33.62
			Q58A45	20.01		Q96Q06	33.6
						P52789	33.33
						O60437	33.33
						Q93009	33.27
						P08621	33.26
						P28072	33.24
						P14868	33.09
						Q15642	33
						Q6IA86	32.79
						Q5XKP0	32.78
						Q4KMP7	32.73
						Q99996	32.61
						Q9BYD2	32.61
						Q08211	32.59
						P07741	32.58
						Q9UI95	32.39
						Q9Y2S7	32.39
						P53597	32.38
						Q9H825	32.31
						O14981	32.28
						Q8WVD3	32.21
						Q8NFR9	32.2
						P50336	32.19
						P21817	32.15
						Q6IAN0	32.06
						Q9ULV4	32.05
						O43660	31.96
						Q9UBK9	31.92
						O14949	31.79
						Q6N021	31.46
						O14730	31.35
						Q8NDI1	31.22
						Q8IZF6	31.18
						Q96L93	31.14
						Q53H12	30.95
						Q9Y6G9	30.85
						Q15233	30.66
						P40227	30.62
						Q96EN8	30.54
						P40926	30.52
						Q9H4M7	30.4
						O75306	30.39
						Q9NZ71	30.38
						Q9NR99	30.34
						Q15785	30.24
						Q9UF56	30.23
						Q9Y2Z2	30.22
						P35125	30.15
						Q9H5Q4	30.13
						P60891	30.02
						Q6PGP7	29.83
						O43813	29.82
						Q9UBS4	29.82
						Q8WXE1	29.74
						P35249	29.68
						P29597	29.68
						P62316	29.57
						Q86VP6	29.54
						O75155	29.54
						P49454	29.52
						Q13685	29.49
						Q9BVR0	29.29
						Q13946	29.19
						P54132	29.12
						P27216	29.12
						P20042	28.98
						P20929	28.8
						Q99459	28.76
						Q9HBH1	28.75
						Q9H0S4	28.63
						Q15034	28.54
						O43809	28.47
						Q7Z5L7	28.39
						Q03001	28.38
						Q86SG5	28.37
						Q9Y295	28.26
						O95071	28.16
						P46939	28.12
						Q15477	28.02
						Q9HCK1	28
						Q9C029	27.96
						P29372	27.95
						Q9NUJ3	27.95
						Q9UGI8	27.88
						O60645	27.87
						Q5TDP6	27.86
						Q12802	27.82
						Q4ZG55	27.69
						Q13596	27.66
						P05166	27.63
						Q9HA92	27.6
						P53814	27.34
						Q9BZ01	27.06
						Q6P0N0	27.01
						Q5T8P6	26.98
						Q96KG9	26.75
						Q8WUQ7	26.72
						Q13356	26.62
						Q9NVJ2	26.33
						Q9UM73	26.33
						P04637	26.3
						Q5VWZ2	26.06
						O43795	25.8
						Q9UHL9	25.47
						Q6KB66	25.39
						P10586	25.34
						Q13835	25.33
						O94913	25.3
						P26599	25.23
						O95758	25.23
						Q9NXK8	25.21
						Q9UN86	25.18
						Q8NDZ4	25.14
						Q8TDG4	25.06
						Q8IXI2	25
						Q00536	24.87
						Q07002	24.87
						P49916	24.85
						P57678	24.84
						Q5T5J6	24.71
						Q6NSI4	24.64
						Q8NE01	24.37
						Q5TGZ0	24.04
						Q9Y4F1	24
						O15021	23.86
						Q6Q759	23.81
						Q09161	23.7
						Q96M86	23.68
						Q8WTT2	23.6
						Q15029	23.58
						Q96JM3	23.58
						Q8WU90	23.56
						P51665	23.43
						Q96IU4	23.4
						Q8IX94	23.37
						P0CG41	23.37
						A4FU28	23.37
						Q6Y7W6	23.25
						Q7L576	23.07
						Q96F07	23.07
						Q13501	23.01
						Q5SW79	22.99
						Q5T197	22.95
						Q92508	22.95
						O14880	22.87
						P35443	22.72
						Q6ZRR7	22.66
						Q96M63	22.49
						Q6N022	22.48
						Q3V6T2	22.48
						P0C6S8	22.48
						O75110	22.48
						P35499	22.46
						Q86U10	22.33
						Q8IY85	22.31
						O95486	22.29
						A6NC98	22.27
						P35354	22.18
						A8MWD9	22.14
						P62308	22.14
						P51857	22.08
						O14818	22
						Q5TEZ5	21.93
						P07355	21.91
						A6NMY6	21.91
						Q96IQ9	21.91
						Q9UMZ3	21.82
						P26038	21.74
						P27487	21.65
						P34913	21.64
						P02748	21.62
						Q6V0I7	21.54
						Q8N0Z8	21.52
						Q66K14	21.49
						Q9Y2H2	21.47
						Q7Z589	21.47
						P11717	21.46
						P27694	21.45
						Q9UPN4	21.41
						Q5THK1	21.39
						Q8N103	21.35
						Q7Z401	21.32
						Q96T58	21.29
						A4D1P6	21.28
						Q8NFP9	21.19
						A6NNT2	21.18
						Q9UMN6	21.17
						Q8TEY5	21.14
						Q8N1H7	21.1
						Q9UBK2	21.05
						Q6UXD7	20.91
						Q9NSC7	20.88
						P29475	20.78
						Q9Y333	20.77
						Q9Y2I9	20.71
						P32969	20.68
						Q9BT78	20.54
						Q7L8L6	20.5
						Q16513	20.46
						Q5T764	20.45
						Q9UGU0	20.44
						Q9Y2I7	20.36
						P48729	20.35
						Q99490	20.34
						Q96PE2	20.31
						O00567	20.29
						Q8IUH8	20.26
						O14513	20.23
						O14638	20.2
						Q14974	20.19
						Q96MI9	20.16
						Q9UPW5	20.16
						P60981	20.16
						Q8IVL8	20.15
						A4D1T9	20.1
						A7MD48	20.08
						Q6KC79	20.02
						Q2TAC2	20
