# Supplementary material for: Non-apoptotic function of caspase-8 confers prostate cancer enzalutamide resistance via NF-κB activation
Source: Cell Death Dis. 2021 Sep 4;12(9):833. doi: 10.1038/s41419-021-04126-4 (PMC8418603; doi:10.1038/s41419-021-04126-4)
Supplement: Supplementary file 2 — Supplemental Dataset 1 [file 41419_2021_4126_MOESM2_ESM.xlsx]

## Sheet: Sheet1
gene id	gene name	description	gene_type	GO_id	GO_term	KO_ID	KO_Description	kegg_id	kegg_term	locus	A1_count	A2_count	A3_count	B1_count	B2_count	B3_count	A1_FPKM	A2_FPKM	A3_FPKM	B1_FPKM	B2_FPKM	B3_FPKM	A	B	log2FC	Pvalue	Qvalue	updown
ENSG00000146674	IGFBP3	insulin like growth factor binding protein 3 [Source:HGNC Symbol;Acc:HGNC:5472]	protein_coding	GO:0040011|GO:0005576|GO:0040007|GO:0023052|GO:0008152|GO:0005623|GO:0032991|GO:0098772|GO:0032502|GO:0009987|GO:0051179|GO:0050896|GO:0030234|GO:0071704|GO:0044237|GO:0007165|GO:0048870|GO:0043227|GO:0043167|GO:0048856|GO:0043234|GO:0023057|GO:0050793|GO:0008283|GO:0016043|GO:0009892|GO:0016049|GO:0040012|GO:0019222|GO:0040013|GO:0005515|GO:0016942|GO:0007154|GO:0009893|GO:0005622|GO:0012505|GO:…	locomotion|extracellular region|growth|signaling|metabolic process|cell|macromolecular complex|molecular function regulator|developmental process|cellular process|localization|response to stimulus|enzyme regulator activity|organic substance metabolic process|cellular metabolic process|signal transduction|cell motility|membrane-bounded organelle|ion binding|anatomical structure development|protein…	K10138	insulin-like growth factor-binding protein 3[-]	hsa05202|hsa04218|hsa04115	Transcriptional misregulation in cancer - Homo sapiens (human)|Cellular senescence - Homo sapiens (human)|p53 signaling pathway - Homo sapiens (human)	7:45912245-45921874	328	575	331	19544	15951	16049	2.36848	2.96776	3.05468	102.512	110.425	94.0216	2.79697	102.32	-5.19307	9.57886e-184	4.28846e-180	DOWN
ENSG00000184678	HIST2H2BE	histone cluster 2 H2B family member e [Source:HGNC Symbol;Acc:HGNC:4760]	protein_coding	GO:0005576|GO:0005623|GO:0032991|GO:0002376|GO:0009987|GO:0050896|GO:0051707|GO:0006955|GO:0043227|GO:0097159|GO:0016043|GO:0032993|GO:0005515|GO:0006950|GO:0005622|GO:0009605|GO:0005615|GO:0009607|GO:0043229|GO:0031982|GO:0022607|GO:0000786|GO:0043207|GO:0006952|GO:0006996|GO:0006959|GO:0045087|GO:0006325|GO:0003676|GO:0098542|GO:0009617|GO:0005737|GO:0043231|GO:0046983|GO:0070062|GO:0019730|GO:…	extracellular region|cell|macromolecular complex|immune system process|cellular process|response to stimulus|response to other organism|immune response|membrane-bounded organelle|organic cyclic compound binding|cellular component organization|protein-DNA complex|protein binding|response to stress|intracellular|response to external stimulus|extracellular space|response to biotic stimulus|intracell…	K11252	histone H2B[-]	hsa05203|hsa05034|hsa05322	Viral carcinogenesis - Homo sapiens (human)|Alcoholism - Homo sapiens (human)|Systemic lupus erythematosus - Homo sapiens (human)	1:149884459-149886652	275	411	192	8637	6109	7155	9.31064	9.94615	8.30787	212.411	198.291	196.536	9.18822	202.412	-4.46137	8.3399e-143	1.86689e-139	DOWN
ENSG00000274274	GAGE13	G antigen 13 [Source:HGNC Symbol;Acc:HGNC:29081]	protein_coding	-	-	-	-	-	-	X:49331616-49338952	49	68	37	2124	1954	1841	6.86758	6.81212	6.6276	216.236	262.553	209.337	6.7691	229.376	-5.0826	1.25792e-126	2.1119e-123	DOWN
ENSG00000187608	ISG15	ISG15 ubiquitin-like modifier [Source:HGNC Symbol;Acc:HGNC:4053]	protein_coding	GO:0005576|GO:0023052|GO:0008152|GO:0005623|GO:0002376|GO:0032502|GO:0009987|GO:0050896|GO:0071704|GO:0044237|GO:0051707|GO:0007165|GO:0006955|GO:0043227|GO:0048856|GO:0050793|GO:0009892|GO:0019222|GO:0005515|GO:0007154|GO:0006950|GO:0005622|GO:0009605|GO:0009607|GO:0009058|GO:0043229|GO:0006807|GO:0051716|GO:0048523|GO:0050794|GO:0001817|GO:0034641|GO:0031324|GO:0009888|GO:0048525|GO:0006139|GO:…	extracellular region|signaling|metabolic process|cell|immune system process|developmental process|cellular process|response to stimulus|organic substance metabolic process|cellular metabolic process|response to other organism|signal transduction|immune response|membrane-bounded organelle|anatomical structure development|regulation of developmental process|negative regulation of metabolic process|…	K12159	ubiquitin cross-reactive protein[-]	hsa05165|hsa04622	Human papillomavirus infection - Homo sapiens (human)|RIG-I-like receptor signaling pathway - Homo sapiens (human)	1:1001138-1014541	55	65	41	2054	1495	1633	1.97368	1.66723	1.88037	53.5402	51.4327	47.5427	1.84043	50.8385	-4.78781	3.01757e-121	4.76811e-118	DOWN
ENSG00000110031	LPXN	leupaxin [Source:HGNC Symbol;Acc:HGNC:14061]	protein_coding	GO:0023052|GO:0008152|GO:0005623|GO:0032991|GO:0016020|GO:0002376|GO:0000988|GO:0009987|GO:0030054|GO:0050896|GO:0071704|GO:0044237|GO:0002683|GO:0030055|GO:0000989|GO:0002684|GO:0007165|GO:0006955|GO:0043227|GO:0043167|GO:0043234|GO:0023057|GO:0071944|GO:0002682|GO:0016043|GO:0007155|GO:0019222|GO:0005886|GO:0042995|GO:0005515|GO:0007154|GO:0030155|GO:0005622|GO:0023051|GO:0002253|GO:0009058|GO:…	signaling|metabolic process|cell|macromolecular complex|membrane|immune system process|transcription factor activity, protein binding|cellular process|cell junction|response to stimulus|organic substance metabolic process|cellular metabolic process|negative regulation of immune system process|cell-substrate junction|transcription factor activity, transcription factor binding|positive regulation o…	-	-	-	-	11:58526871-58578220	125	176	90	2696	2253	2101	2.59438	2.61096	2.38731	40.6451	44.8299	35.3779	2.53088	40.2843	-3.99251	1.67347e-99	1.79811e-96	DOWN
ENSG00000184012	TMPRSS2	transmembrane serine protease 2 [Source:HGNC Symbol;Acc:HGNC:11876]	protein_coding	GO:0005576|GO:0008152|GO:0005623|GO:0016020|GO:0003824|GO:0051179|GO:0071704|GO:0043227|GO:0071944|GO:0031224|GO:0005886|GO:0005515|GO:0004872|GO:0016787|GO:0005615|GO:0006807|GO:0008233|GO:0031982|GO:0006810|GO:0031226|GO:0048524|GO:0017171|GO:0016021|GO:0038024|GO:0070062|GO:0019538|GO:1903561|GO:0050792|GO:0005887|GO:0016032|GO:0051604|GO:0006508|GO:0010467|GO:0008236|GO:0005044|GO:1903902|GO:…	extracellular region|metabolic process|cell|membrane|catalytic activity|localization|organic substance metabolic process|membrane-bounded organelle|cell periphery|intrinsic component of membrane|plasma membrane|protein binding|receptor activity|hydrolase activity|extracellular space|nitrogen compound metabolic process|peptidase activity|vesicle|transport|intrinsic component of plasma membrane|pos…	K09633	transmembrane protease serine 2 [EC:3.4.21.-][-]	hsa05202|hsa05164|hsa05215	Transcriptional misregulation in cancer - Homo sapiens (human)|Influenza A - Homo sapiens (human)|Prostate cancer - Homo sapiens (human)	21:41464551-41531116	1466	1995	1063	19745	12634	16781	11.9183	11.5928	11.0447	116.601	98.4704	110.683	11.5186	108.585	-3.23679	3.17227e-93	2.9384e-90	DOWN
ENSG00000180573	HIST1H2AC	histone cluster 1 H2A family member c [Source:HGNC Symbol;Acc:HGNC:4733]	protein_coding	GO:0005576|GO:0008152|GO:0005623|GO:0032991|GO:0009987|GO:0071704|GO:0044237|GO:0043227|GO:0097159|GO:0008283|GO:0016043|GO:0009892|GO:0019222|GO:0032993|GO:0005515|GO:0005622|GO:0005615|GO:0009058|GO:0043229|GO:0006807|GO:0048523|GO:0050794|GO:0034641|GO:0031324|GO:0031982|GO:0006139|GO:0031323|GO:0016458|GO:0000786|GO:0044249|GO:0008285|GO:0006725|GO:0006996|GO:0009890|GO:0006325|GO:0003676|GO:…	extracellular region|metabolic process|cell|macromolecular complex|cellular process|organic substance metabolic process|cellular metabolic process|membrane-bounded organelle|organic cyclic compound binding|cell proliferation|cellular component organization|negative regulation of metabolic process|regulation of metabolic process|protein-DNA complex|protein binding|intracellular|extracellular space…	K11251	histone H2A[-]	hsa05034|hsa04217|hsa05322	Alcoholism - Homo sapiens (human)|Necroptosis - Homo sapiens (human)|Systemic lupus erythematosus - Homo sapiens (human)	6:26124145-26139116	87	127	75	1650	1155	1428	1.54643	1.61354	1.70378	21.304	19.6824	20.5932	1.62125	20.5265	-3.66231	2.17364e-84	1.4241e-81	DOWN
ENSG00000111716	LDHB	lactate dehydrogenase B [Source:HGNC Symbol;Acc:HGNC:6541]	protein_coding	GO:0005576|GO:0008152|GO:0005623|GO:0016020|GO:0003824|GO:0009987|GO:0071704|GO:0044237|GO:0016491|GO:0043227|GO:0048037|GO:0097159|GO:0005515|GO:0043209|GO:0005622|GO:0005615|GO:0043229|GO:0006807|GO:0036094|GO:0034641|GO:0031982|GO:0005975|GO:0098857|GO:0006139|GO:0019637|GO:0044281|GO:0006725|GO:0055114|GO:0042802|GO:0050662|GO:0006082|GO:0051186|GO:0046483|GO:0005737|GO:0000166|GO:0043231|GO:…	extracellular region|metabolic process|cell|membrane|catalytic activity|cellular process|organic substance metabolic process|cellular metabolic process|oxidoreductase activity|membrane-bounded organelle|cofactor binding|organic cyclic compound binding|protein binding|myelin sheath|intracellular|extracellular space|intracellular organelle|nitrogen compound metabolic process|small molecule binding|…	K00016	L-lactate dehydrogenase[1.1.1.27]	hsa01100|hsa04922|hsa00010|hsa00270|hsa00620|hsa00640	Metabolic pathways - Homo sapiens (human)|Glucagon signaling pathway - Homo sapiens (human)|Glycolysis / Gluconeogenesis - Homo sapiens (human)|Cysteine and methionine metabolism - Homo sapiens (human)|Pyruvate metabolism - Homo sapiens (human)|Propanoate metabolism - Homo sapiens (human)	12:21635342-21757857	687	1319	722	11387	8445	9608	11.6938	16.0476	15.7064	140.791	137.811	132.683	14.4826	137.095	-3.24278	7.62319e-84	4.76219e-81	DOWN
ENSG00000272196	HIST2H2AA4	histone cluster 2 H2A family member a4 [Source:HGNC Symbol;Acc:HGNC:29668]	protein_coding	GO:0005576|GO:0008152|GO:0005623|GO:0032991|GO:0009987|GO:0071704|GO:0044237|GO:0043227|GO:0097159|GO:0016043|GO:0009892|GO:0019222|GO:0032993|GO:0005515|GO:0005622|GO:0005615|GO:0009058|GO:0043229|GO:0006807|GO:0048523|GO:0050794|GO:0034641|GO:0031324|GO:0031982|GO:0006139|GO:0031323|GO:0016458|GO:0000786|GO:0044249|GO:0006725|GO:0006996|GO:0009890|GO:0006325|GO:0003676|GO:0046483|GO:0043231|GO:…	extracellular region|metabolic process|cell|macromolecular complex|cellular process|organic substance metabolic process|cellular metabolic process|membrane-bounded organelle|organic cyclic compound binding|cellular component organization|negative regulation of metabolic process|regulation of metabolic process|protein-DNA complex|protein binding|intracellular|extracellular space|biosynthetic proce…	K11251	histone H2A[-]	hsa05034|hsa04217|hsa05322	Alcoholism - Homo sapiens (human)|Necroptosis - Homo sapiens (human)|Systemic lupus erythematosus - Homo sapiens (human)	1:149851061-149851624	88	144	85	1664	1402	1337	11.5901	13.556	14.3075	159.193	177.026	142.863	13.1512	159.694	-3.60205	2.41594e-76	1.2018e-73	DOWN
ENSG00000131711	MAP1B	microtubule associated protein 1B [Source:HGNC Symbol;Acc:HGNC:6836]	protein_coding	GO:0045202|GO:0040007|GO:0005623|GO:0032991|GO:0016020|GO:0032502|GO:0009987|GO:0030054|GO:0051179|GO:0005198|GO:0007017|GO:0048856|GO:0043234|GO:0051641|GO:0071944|GO:0050793|GO:0016043|GO:0016049|GO:0098794|GO:0005886|GO:0048589|GO:0042995|GO:0005515|GO:0005622|GO:0045927|GO:0005929|GO:0009653|GO:0051051|GO:0043229|GO:0040008|GO:0050794|GO:0007018|GO:0045597|GO:0006810|GO:0032535|GO:0051130|GO:…	synapse|growth|cell|macromolecular complex|membrane|developmental process|cellular process|cell junction|localization|structural molecule activity|microtubule-based process|anatomical structure development|protein complex|cellular localization|cell periphery|regulation of developmental process|cellular component organization|cell growth|postsynapse|plasma membrane|developmental growth|cell projec…	-	-	-	-	5:72107234-72209570	2875	4030	2306	23098	15961	21180	11.6956	11.718	11.989	68.2533	62.2483	69.9026	11.8009	66.8014	-2.50099	4.12212e-66	1.75759e-63	DOWN
ENSG00000197903	HIST1H2BK	histone cluster 1 H2B family member k [Source:HGNC Symbol;Acc:HGNC:13954]	protein_coding	GO:0001906|GO:0005576|GO:0008152|GO:0005623|GO:0032991|GO:0002376|GO:0009987|GO:0050896|GO:0071704|GO:0044237|GO:0051707|GO:0006955|GO:0043227|GO:0035821|GO:0097159|GO:0031640|GO:0016043|GO:0032993|GO:0005515|GO:0006950|GO:0005622|GO:0009605|GO:0005615|GO:0009607|GO:0043229|GO:0006807|GO:0022607|GO:0000786|GO:0043207|GO:0006952|GO:0006996|GO:0006959|GO:0045087|GO:0006325|GO:0003676|GO:0098542|GO:…	cell killing|extracellular region|metabolic process|cell|macromolecular complex|immune system process|cellular process|response to stimulus|organic substance metabolic process|cellular metabolic process|response to other organism|immune response|membrane-bounded organelle|modification of morphology or physiology of other organism|organic cyclic compound binding|killing of cells of other organism|…	K11252	histone H2B[-]	hsa05203|hsa05034|hsa05322	Viral carcinogenesis - Homo sapiens (human)|Alcoholism - Homo sapiens (human)|Systemic lupus erythematosus - Homo sapiens (human)	6:27146418-27146798	184	242	117	1962	1713	1717	35.8737	33.7241	29.1532	277.859	320.185	271.59	32.917	289.878	-3.13854	1.62197e-65	6.60143e-63	DOWN
ENSG00000137976	DNASE2B	deoxyribonuclease 2 beta [Source:HGNC Symbol;Acc:HGNC:28875]	protein_coding	GO:0005576|GO:0008152|GO:0005623|GO:0003824|GO:0009987|GO:0071704|GO:0044237|GO:0043227|GO:0016043|GO:0005622|GO:0016787|GO:0043229|GO:0006807|GO:0009056|GO:0034641|GO:0006139|GO:0016788|GO:0006725|GO:0008219|GO:0097194|GO:0046483|GO:0005737|GO:0043231|GO:0012501|GO:0006921|GO:0005773|GO:0019439|GO:0004518|GO:0006259|GO:0044265|GO:0004519|GO:0006308|GO:0030262|GO:0000323|GO:0006915|GO:0004536|GO:…	extracellular region|metabolic process|cell|catalytic activity|cellular process|organic substance metabolic process|cellular metabolic process|membrane-bounded organelle|cellular component organization|intracellular|hydrolase activity|intracellular organelle|nitrogen compound metabolic process|catabolic process|cellular nitrogen compound metabolic process|nucleobase-containing compound metabolic …	K01158	deoxyribonuclease II[3.1.22.1]	hsa04142	Lysosome - Homo sapiens (human)	1:84398532-84415018	36	41	26	707	604	587	1.31151	1.06761	1.21053	18.7091	21.0954	17.3496	1.19655	19.0514	-3.99294	8.70762e-64	3.34027e-61	DOWN
ENSG00000142515	KLK3	kallikrein related peptidase 3 [Source:HGNC Symbol;Acc:HGNC:6364]	protein_coding	GO:0005576|GO:0008152|GO:0005623|GO:0032991|GO:0002376|GO:0032502|GO:0003824|GO:0009987|GO:0050896|GO:0071704|GO:0044237|GO:0051707|GO:0006955|GO:0043227|GO:0048856|GO:0043234|GO:0050793|GO:0005515|GO:0006950|GO:0005622|GO:0016787|GO:0009653|GO:0009605|GO:0005615|GO:0009607|GO:0043229|GO:0006807|GO:0048646|GO:0008233|GO:0031982|GO:0001568|GO:0048514|GO:0017171|GO:0016810|GO:0043207|GO:0006952|GO:…	extracellular region|metabolic process|cell|macromolecular complex|immune system process|developmental process|catalytic activity|cellular process|response to stimulus|organic substance metabolic process|cellular metabolic process|response to other organism|immune response|membrane-bounded organelle|anatomical structure development|protein complex|regulation of developmental process|protein bindi…	K01351	semenogelase[3.4.21.77]	hsa05200|hsa05215	Pathways in cancer - Homo sapiens (human)|Prostate cancer - Homo sapiens (human)	19:50854915-50860764	804	1050	446	7130	6431	7937	5.10975	4.76978	3.6226	32.9154	39.1838	40.9246	4.50071	37.6746	-3.06537	1.67624e-60	5.69965e-58	DOWN
ENSG00000131844	MCCC2	methylcrotonoyl-CoA carboxylase 2 [Source:HGNC Symbol;Acc:HGNC:6937]	protein_coding	GO:0008152|GO:0005623|GO:0032991|GO:0003824|GO:0009987|GO:0097367|GO:0071704|GO:0044237|GO:0043227|GO:0043167|GO:0097159|GO:0016043|GO:0016874|GO:0005515|GO:1902494|GO:0005622|GO:0043229|GO:0006807|GO:0009056|GO:0036094|GO:0034641|GO:0006139|GO:0022607|GO:0019637|GO:0006520|GO:0044281|GO:1901135|GO:0006725|GO:1905202|GO:0016885|GO:0006790|GO:0006082|GO:0051186|GO:0046483|GO:0005737|GO:0000166|GO:…	metabolic process|cell|macromolecular complex|catalytic activity|cellular process|carbohydrate derivative binding|organic substance metabolic process|cellular metabolic process|membrane-bounded organelle|ion binding|organic cyclic compound binding|cellular component organization|ligase activity|protein binding|catalytic complex|intracellular|intracellular organelle|nitrogen compound metabolic pro…	K01969	3-methylcrotonyl-CoA carboxylase beta subunit[6.4.1.4]	hsa01100|hsa00280	Metabolic pathways - Homo sapiens (human)|Valine, leucine and isoleucine degradation - Homo sapiens (human)	5:71587288-71658704	1044	1582	763	8629	5934	7627	9.37506	10.1542	8.75668	56.2859	51.0864	55.5663	9.42865	54.3129	-2.52617	3.07151e-60	1.0186e-57	DOWN
ENSG00000134240	HMGCS2	3-hydroxy-3-methylglutaryl-CoA synthase 2 [Source:HGNC Symbol;Acc:HGNC:5008]	protein_coding	GO:0008152|GO:0005623|GO:0016020|GO:0003824|GO:0009987|GO:0071704|GO:0044237|GO:0031090|GO:0043227|GO:0016740|GO:0019222|GO:0005622|GO:0009058|GO:0043229|GO:0046950|GO:0044281|GO:0044249|GO:0044255|GO:0031966|GO:0006629|GO:0016746|GO:0005737|GO:0043231|GO:0019866|GO:0005743|GO:1902224|GO:0016125|GO:0006066|GO:0008610|GO:0046951|GO:0046912|GO:0005739|GO:0005740|GO:0019216|GO:0008299|GO:0005759|GO:…	metabolic process|cell|membrane|catalytic activity|cellular process|organic substance metabolic process|cellular metabolic process|organelle membrane|membrane-bounded organelle|transferase activity|regulation of metabolic process|intracellular|biosynthetic process|intracellular organelle|cellular ketone body metabolic process|small molecule metabolic process|cellular biosynthetic process|cellular…	K01641	hydroxymethylglutaryl-CoA synthase[2.3.3.10]	hsa01100|hsa03320|hsa00280|hsa00650|hsa00900|hsa00072	Metabolic pathways - Homo sapiens (human)|PPAR signaling pathway - Homo sapiens (human)|Valine, leucine and isoleucine degradation - Homo sapiens (human)|Butanoate metabolism - Homo sapiens (human)|Terpenoid backbone biosynthesis - Homo sapiens (human)|Synthesis and degradation of ketone bodies - Homo sapiens (human)	1:119747996-119768905	955	1153	778	7966	5921	5946	20.5146	17.7033	21.359	124.298	121.938	103.626	19.8589	116.621	-2.55396	4.79202e-58	1.38412e-55	DOWN
ENSG00000108679	LGALS3BP	galectin 3 binding protein [Source:HGNC Symbol;Acc:HGNC:6564]	protein_coding	GO:0005576|GO:0023052|GO:0005623|GO:0016020|GO:0009987|GO:0051179|GO:0050896|GO:0007165|GO:0043227|GO:0007155|GO:0004872|GO:0007154|GO:0006950|GO:0031012|GO:0005622|GO:0012505|GO:0072562|GO:0005615|GO:0043229|GO:0051716|GO:0050794|GO:0032940|GO:0031982|GO:0031983|GO:0006810|GO:0006952|GO:0030141|GO:0005578|GO:0038024|GO:0097708|GO:0005737|GO:0070062|GO:1903561|GO:0006968|GO:0042827|GO:0060205|GO:…	extracellular region|signaling|cell|membrane|cellular process|localization|response to stimulus|signal transduction|membrane-bounded organelle|cell adhesion|receptor activity|cell communication|response to stress|extracellular matrix|intracellular|endomembrane system|blood microparticle|extracellular space|intracellular organelle|cellular response to stimulus|regulation of cellular process|secret…	-	-	-	-	17:78971238-78980109	279	290	205	2163	1786	2168	1.55719	1.15692	1.4623	8.76922	9.55662	9.81708	1.39214	9.38097	-2.75244	1.86045e-55	4.80532e-53	DOWN
ENSG00000166562	SEC11C	SEC11 homolog C, signal peptidase complex subunit [Source:HGNC Symbol;Acc:HGNC:23400]	protein_coding	GO:0008152|GO:0005623|GO:0032991|GO:0016020|GO:0003824|GO:0009987|GO:0071704|GO:0044237|GO:0031090|GO:0043227|GO:0043234|GO:0031224|GO:0005789|GO:1902494|GO:0005622|GO:0042175|GO:0012505|GO:0016787|GO:0043229|GO:0006807|GO:0008233|GO:0034641|GO:0017171|GO:0016021|GO:0005783|GO:0005787|GO:0005737|GO:0043231|GO:0019538|GO:0044267|GO:0051604|GO:0043603|GO:0006518|GO:0006508|GO:0010467|GO:0008236|GO:…	metabolic process|cell|macromolecular complex|membrane|catalytic activity|cellular process|organic substance metabolic process|cellular metabolic process|organelle membrane|membrane-bounded organelle|protein complex|intrinsic component of membrane|endoplasmic reticulum membrane|catalytic complex|intracellular|nuclear outer membrane-endoplasmic reticulum membrane network|endomembrane system|hydrol…	K13280	signal peptidase, endoplasmic reticulum-type [EC:3.4.-.-][-]	hsa03060	Protein export - Homo sapiens (human)	18:59139477-59158836	881	1150	701	6192	4335	5228	10.0249	9.35336	10.1944	51.1801	47.2909	48.264	9.85757	48.9117	-2.31088	4.85588e-54	1.19668e-51	DOWN
ENSG00000130066	SAT1	spermidine/spermine N1-acetyltransferase 1 [Source:HGNC Symbol;Acc:HGNC:10540]	protein_coding	GO:0008152|GO:0005623|GO:0032502|GO:0003824|GO:0009987|GO:0071704|GO:0044237|GO:0043167|GO:0048856|GO:0019808|GO:0008283|GO:0016740|GO:0005515|GO:0005622|GO:0009653|GO:0009058|GO:0006807|GO:0009056|GO:0048646|GO:0050794|GO:0034641|GO:0001568|GO:0048514|GO:0044249|GO:0042802|GO:0001525|GO:0016746|GO:0005737|GO:0048731|GO:0007275|GO:0019809|GO:0042127|GO:0043169|GO:0016747|GO:0008215|GO:0001944|GO:…	metabolic process|cell|developmental process|catalytic activity|cellular process|organic substance metabolic process|cellular metabolic process|ion binding|anatomical structure development|polyamine binding|cell proliferation|transferase activity|protein binding|intracellular|anatomical structure morphogenesis|biosynthetic process|nitrogen compound metabolic process|catabolic process|anatomical s…	K00657	diamine N-acetyltransferase[2.3.1.57]	hsa01100|hsa04216	Metabolic pathways - Homo sapiens (human)|Ferroptosis - Homo sapiens (human)	X:23783173-23786226	401	577	277	3412	2311	2604	5.10577	5.25121	4.50754	31.5568	28.2099	26.8994	4.95484	28.8887	-2.5436	2.77325e-53	6.71127e-51	DOWN
ENSG00000171236	LRG1	leucine rich alpha-2-glycoprotein 1 [Source:HGNC Symbol;Acc:HGNC:29480]	protein_coding	GO:0005576|GO:0023052|GO:0005623|GO:0016020|GO:0002376|GO:0032502|GO:0009987|GO:0051179|GO:0050896|GO:0007165|GO:0006955|GO:0043227|GO:0048856|GO:0050793|GO:0008283|GO:0005515|GO:0007154|GO:0005622|GO:0012505|GO:0045321|GO:0023051|GO:0009653|GO:0005615|GO:0043229|GO:0048646|GO:0051716|GO:0050794|GO:0002366|GO:0032940|GO:0031982|GO:0031983|GO:0006810|GO:0001568|GO:0048514|GO:0050673|GO:0005102|GO:…	extracellular region|signaling|cell|membrane|immune system process|developmental process|cellular process|localization|response to stimulus|signal transduction|immune response|membrane-bounded organelle|anatomical structure development|regulation of developmental process|cell proliferation|protein binding|cell communication|intracellular|endomembrane system|leukocyte activation|regulation of sign…	-	-	-	-	19:4536409-4540474	56	75	39	687	537	659	1.15325	1.10399	1.02647	10.2769	10.6022	11.0105	1.09457	10.6299	-3.27968	7.20147e-53	1.69689e-50	DOWN
ENSG00000203812	HIST2H2AA3	histone cluster 2 H2A family member a3 [Source:HGNC Symbol;Acc:HGNC:4736]	protein_coding	GO:0005576|GO:0008152|GO:0005623|GO:0032991|GO:0009987|GO:0071704|GO:0044237|GO:0043227|GO:0097159|GO:0016043|GO:0009892|GO:0019222|GO:0032993|GO:0005515|GO:0005622|GO:0005615|GO:0009058|GO:0043229|GO:0006807|GO:0048523|GO:0050794|GO:0034641|GO:0031324|GO:0031982|GO:0006139|GO:0031323|GO:0016458|GO:0000786|GO:0044249|GO:0006725|GO:0006996|GO:0009890|GO:0006325|GO:0003676|GO:0046483|GO:0043231|GO:…	extracellular region|metabolic process|cell|macromolecular complex|cellular process|organic substance metabolic process|cellular metabolic process|membrane-bounded organelle|organic cyclic compound binding|cellular component organization|negative regulation of metabolic process|regulation of metabolic process|protein-DNA complex|protein binding|intracellular|extracellular space|biosynthetic proce…	K11251	histone H2A[-]	hsa05034|hsa04217|hsa05322	Alcoholism - Homo sapiens (human)|Necroptosis - Homo sapiens (human)|Systemic lupus erythematosus - Homo sapiens (human)	1:149842188-149842736	31	56	32	627	525	486	4.19449	5.41585	5.53363	61.6233	68.1014	53.3497	5.04799	61.0248	-3.59561	6.59812e-52	1.51486e-49	DOWN
ENSG00000135596	MICAL1	microtubule associated monooxygenase, calponin and LIM domain containing 1 [Source:HGNC Symbol;Acc:HGNC:20619]	protein_coding	GO:0045202|GO:0023052|GO:0008152|GO:0005623|GO:0003824|GO:0009987|GO:0051179|GO:0050896|GO:0071704|GO:0044237|GO:0016491|GO:0098793|GO:0007165|GO:0043167|GO:0030496|GO:0048037|GO:0097159|GO:0016043|GO:0009892|GO:0019222|GO:0042995|GO:0005515|GO:0007154|GO:0006950|GO:0005622|GO:0065009|GO:0043229|GO:0006807|GO:0051716|GO:0048523|GO:0036094|GO:0050794|GO:0032940|GO:0031324|GO:0097435|GO:0006810|GO:…	synapse|signaling|metabolic process|cell|catalytic activity|cellular process|localization|response to stimulus|organic substance metabolic process|cellular metabolic process|oxidoreductase activity|presynapse|signal transduction|ion binding|midbody|cofactor binding|organic cyclic compound binding|cellular component organization|negative regulation of metabolic process|regulation of metabolic proc…	-	-	-	-	6:109444062-109465968	832	981	586	5416	4191	4656	6.26167	5.27718	5.63646	29.6082	30.2391	28.4292	5.7251	29.4255	-2.36169	6.78325e-52	1.54417e-49	DOWN
ENSG00000138641	HERC3	HECT and RLD domain containing E3 ubiquitin protein ligase 3 [Source:HGNC Symbol;Acc:HGNC:4876]	protein_coding	GO:0008152|GO:0005623|GO:0003824|GO:0009987|GO:0071704|GO:0044237|GO:0043227|GO:0016740|GO:0005622|GO:0043229|GO:0006807|GO:0031982|GO:0097708|GO:0005737|GO:0019787|GO:0019538|GO:0044267|GO:0004842|GO:0036211|GO:0005829|GO:0031410|GO:0061630|GO:0006464|GO:0032446|GO:0016567	metabolic process|cell|catalytic activity|cellular process|organic substance metabolic process|cellular metabolic process|membrane-bounded organelle|transferase activity|intracellular|intracellular organelle|nitrogen compound metabolic process|vesicle|intracellular vesicle|cytoplasm|ubiquitin-like protein transferase activity|protein metabolic process|cellular protein metabolic process|ubiquitin-…	K10614	E3 ubiquitin-protein ligase HERC3[2.3.2.26]	hsa04120	Ubiquitin mediated proteolysis - Homo sapiens (human)	4:88521048-88708542	1439	2115	1231	9840	6765	8549	8.68828	9.12744	9.49889	43.1553	39.1584	41.8767	9.10487	41.3968	-2.18481	1.31553e-51	2.94482e-49	DOWN
ENSG00000142875	PRKACB	protein kinase cAMP-activated catalytic subunit beta [Source:HGNC Symbol;Acc:HGNC:9381]	protein_coding	GO:0005576|GO:0023052|GO:0008152|GO:0000003|GO:0005623|GO:0022414|GO:0032991|GO:0016020|GO:0002376|GO:0032502|GO:0003824|GO:0009987|GO:0050896|GO:0097367|GO:0071704|GO:0044237|GO:0002684|GO:0007165|GO:0006955|GO:0043227|GO:0043167|GO:0097006|GO:0048856|GO:0023057|GO:0071944|GO:0050793|GO:0097159|GO:0002682|GO:0016043|GO:0016740|GO:0019222|GO:0005886|GO:0042995|GO:0005515|GO:0005952|GO:0007154|GO:…	extracellular region|signaling|metabolic process|reproduction|cell|reproductive process|macromolecular complex|membrane|immune system process|developmental process|catalytic activity|cellular process|response to stimulus|carbohydrate derivative binding|organic substance metabolic process|cellular metabolic process|positive regulation of immune system process|signal transduction|immune response|me…	K04345	protein kinase A[2.7.11.11]	hsa05200|hsa04740|hsa05165|hsa04010|hsa05166|hsa04014|hsa05205|hsa05203|hsa05169|hsa04024|hsa04062|hsa04020|hsa04530|hsa04921|hsa04723|hsa04261|hsa04310|hsa05012|hsa04910|hsa04371|hsa04728|hsa04926|hsa04140|hsa04611|hsa04114|hsa04270|hsa04919|hsa04724|hsa04726|hsa04725|hsa04922|hsa04916|hsa04915|hsa04914|hsa04750|hsa04713|hsa01522|hsa04925|hsa05146|hsa05032|hsa04970|hsa05414|hsa04211|hsa04727|hsa…	Pathways in cancer - Homo sapiens (human)|Olfactory transduction - Homo sapiens (human)|Human papillomavirus infection - Homo sapiens (human)|MAPK signaling pathway - Homo sapiens (human)|HTLV-I infection - Homo sapiens (human)|Ras signaling pathway - Homo sapiens (human)|Proteoglycans in cancer - Homo sapiens (human)|Viral carcinogenesis - Homo sapiens (human)|Epstein-Barr virus infection - Homo…	1:84078062-84238498	593	1033	558	5047	4036	6063	2.76396	3.44146	3.32394	17.0874	18.0349	22.9271	3.17646	19.3498	-2.60683	1.05857e-50	2.33076e-48	DOWN
ENSG00000154734	ADAMTS1	ADAM metallopeptidase with thrombospondin type 1 motif 1 [Source:HGNC Symbol;Acc:HGNC:217]	protein_coding	GO:0005576|GO:0023052|GO:0008152|GO:0000003|GO:0005623|GO:0022414|GO:0016020|GO:0032502|GO:0003824|GO:0009987|GO:0048511|GO:0050896|GO:0097367|GO:0042698|GO:0071704|GO:0007165|GO:0043227|GO:0043167|GO:0003006|GO:0048856|GO:0008283|GO:0031224|GO:0022602|GO:0019953|GO:0007154|GO:0031012|GO:0048609|GO:0005622|GO:0016787|GO:0009653|GO:0043229|GO:0006807|GO:0048646|GO:0051716|GO:0048523|GO:0050794|GO:…	extracellular region|signaling|metabolic process|reproduction|cell|reproductive process|membrane|developmental process|catalytic activity|cellular process|rhythmic process|response to stimulus|carbohydrate derivative binding|ovulation cycle|organic substance metabolic process|signal transduction|membrane-bounded organelle|ion binding|developmental process involved in reproduction|anatomical struc…	-	-	-	-	21:26835747-26845409	847	1148	623	5579	3879	4830	5.71608	5.53761	5.37335	27.3487	25.0969	26.4452	5.54235	26.2969	-2.24633	5.30135e-50	1.15776e-47	DOWN
ENSG00000104325	DECR1	2,4-dienoyl-CoA reductase 1 [Source:HGNC Symbol;Acc:HGNC:2753]	protein_coding	GO:0005576|GO:0008152|GO:0005623|GO:0003824|GO:0009987|GO:0071704|GO:0044237|GO:0016491|GO:0043227|GO:0043167|GO:0048037|GO:0097159|GO:0016043|GO:0005622|GO:0005615|GO:0043229|GO:0009056|GO:0036094|GO:0031982|GO:0022607|GO:0044281|GO:0055114|GO:0044255|GO:0050662|GO:0006082|GO:0016627|GO:0006629|GO:0005737|GO:0000166|GO:0016651|GO:0043231|GO:0070062|GO:1903561|GO:0030258|GO:0044242|GO:0006461|GO:…	extracellular region|metabolic process|cell|catalytic activity|cellular process|organic substance metabolic process|cellular metabolic process|oxidoreductase activity|membrane-bounded organelle|ion binding|cofactor binding|organic cyclic compound binding|cellular component organization|intracellular|extracellular space|intracellular organelle|catabolic process|small molecule binding|vesicle|cellu…	-	-	-	-	8:90001405-90052092	113	167	80	1120	803	959	1.26357	1.33475	1.14327	9.09712	8.60834	8.70007	1.2472	8.80184	-2.81912	3.17692e-49	6.56449e-47	DOWN
ENSG00000108932	SLC16A6	solute carrier family 16 member 6 [Source:HGNC Symbol;Acc:HGNC:10927]	protein_coding	GO:0005623|GO:0016020|GO:0051179|GO:0005215|GO:0071944|GO:0031224|GO:0005886|GO:0022857|GO:0006810|GO:0031226|GO:0016021|GO:0005887|GO:0015075|GO:0071702|GO:0015291|GO:0006811|GO:0055085|GO:0015293|GO:0046943|GO:0006820|GO:0008509|GO:0046942|GO:0015711|GO:0015718|GO:0008514|GO:0008028	cell|membrane|localization|transporter activity|cell periphery|intrinsic component of membrane|plasma membrane|transmembrane transporter activity|transport|intrinsic component of plasma membrane|integral component of membrane|integral component of plasma membrane|ion transmembrane transporter activity|organic substance transport|secondary active transmembrane transporter activity|ion transport|tr…	-	-	-	-	17:68267026-68291267	148	254	108	1533	1022	1311	1.49636	1.83558	1.39553	11.2585	9.90625	10.7538	1.57582	10.6395	-2.75525	7.12322e-48	1.40694e-45	DOWN
ENSG00000269405	NXF2	nuclear RNA export factor 2 [Source:HGNC Symbol;Acc:HGNC:8072]	protein_coding	GO:0008152|GO:0005623|GO:0032991|GO:0032502|GO:0051179|GO:0071704|GO:0043227|GO:0048856|GO:0033036|GO:0043234|GO:0051641|GO:0097159|GO:0005622|GO:0043229|GO:0045184|GO:0006810|GO:0046907|GO:0042272|GO:0008104|GO:0003676|GO:0071166|GO:0005737|GO:0006403|GO:0043231|GO:0051649|GO:0007275|GO:0006406|GO:0071426|GO:0015031|GO:0005634|GO:0071702|GO:0031981|GO:0051169|GO:0006886|GO:0003723|GO:0034613|GO:…	metabolic process|cell|macromolecular complex|developmental process|localization|organic substance metabolic process|membrane-bounded organelle|anatomical structure development|macromolecule localization|protein complex|cellular localization|organic cyclic compound binding|intracellular|intracellular organelle|establishment of protein localization|transport|intracellular transport|nuclear RNA exp…	K14284	nuclear RNA export factor[-]	hsa05168|hsa05164|hsa03013|hsa03008|hsa03015	Herpes simplex infection - Homo sapiens (human)|Influenza A - Homo sapiens (human)|RNA transport - Homo sapiens (human)|Ribosome biogenesis in eukaryotes - Homo sapiens (human)|mRNA surveillance pathway - Homo sapiens (human)	X:102247161-102326719	58	91	48	647	548	682	1.6034	1.79813	1.6959	12.9923	14.5238	15.2963	1.69915	14.2708	-3.07019	3.65856e-47	7.07023e-45	DOWN
ENSG00000278828	HIST1H3H	histone cluster 1 H3 family member h [Source:HGNC Symbol;Acc:HGNC:4775]	protein_coding	GO:0005576|GO:0023052|GO:0008152|GO:0005623|GO:0032991|GO:0016020|GO:0002376|GO:0032502|GO:0009987|GO:0050896|GO:0071704|GO:0044237|GO:0007165|GO:0043227|GO:0048856|GO:0043234|GO:0050793|GO:0097159|GO:0002682|GO:0002520|GO:0016043|GO:0009892|GO:0003682|GO:0019222|GO:0032993|GO:0044877|GO:0005515|GO:0007154|GO:0009893|GO:0006950|GO:0005622|GO:0005615|GO:0009058|GO:0043229|GO:0006807|GO:0051716|GO:…	extracellular region|signaling|metabolic process|cell|macromolecular complex|membrane|immune system process|developmental process|cellular process|response to stimulus|organic substance metabolic process|cellular metabolic process|signal transduction|membrane-bounded organelle|anatomical structure development|protein complex|regulation of developmental process|organic cyclic compound binding|regu…	K11253	histone H3[-]	hsa05202|hsa05034|hsa05322	Transcriptional misregulation in cancer - Homo sapiens (human)|Alcoholism - Homo sapiens (human)|Systemic lupus erythematosus - Homo sapiens (human)	6:27810064-27811300	67	101	44	766	673	635	4.02333	4.3351	3.37685	33.4125	38.7449	30.9366	3.91176	34.3647	-3.13504	4.62328e-46	8.62435e-44	DOWN
ENSG00000158373	HIST1H2BD	histone cluster 1 H2B family member d [Source:HGNC Symbol;Acc:HGNC:4747]	protein_coding	GO:0005576|GO:0008152|GO:0005623|GO:0032991|GO:0009987|GO:0071704|GO:0044237|GO:0043227|GO:0097159|GO:0016043|GO:0032993|GO:0005515|GO:0005622|GO:0005615|GO:0043229|GO:0006807|GO:0031982|GO:0022607|GO:0000786|GO:0006996|GO:0006325|GO:0003676|GO:0005737|GO:0043231|GO:0046983|GO:0070062|GO:0019538|GO:1903561|GO:0005694|GO:0044267|GO:0046982|GO:0005634|GO:0034728|GO:0000785|GO:0006333|GO:0031981|GO:…	extracellular region|metabolic process|cell|macromolecular complex|cellular process|organic substance metabolic process|cellular metabolic process|membrane-bounded organelle|organic cyclic compound binding|cellular component organization|protein-DNA complex|protein binding|intracellular|extracellular space|intracellular organelle|nitrogen compound metabolic process|vesicle|cellular component asse…	K11252	histone H2B[-]	hsa05203|hsa05034|hsa05322	Viral carcinogenesis - Homo sapiens (human)|Alcoholism - Homo sapiens (human)|Systemic lupus erythematosus - Homo sapiens (human)	6:26158146-26171349	54	69	42	618	437	527	3.12156	2.85098	3.10295	25.9499	24.2185	24.7159	3.02516	24.9614	-3.04461	5.25155e-46	9.72877e-44	DOWN
ENSG00000130513	GDF15	growth differentiation factor 15 [Source:HGNC Symbol;Acc:HGNC:30142]	protein_coding	GO:0005576|GO:0023052|GO:0008152|GO:0005623|GO:0032502|GO:0009987|GO:0050896|GO:0071704|GO:0044237|GO:0007165|GO:0043227|GO:0048856|GO:0050793|GO:0016043|GO:0019222|GO:0005515|GO:0007154|GO:0009893|GO:0005622|GO:0065009|GO:0023051|GO:0009653|GO:0005615|GO:0009058|GO:0043229|GO:0006807|GO:0048646|GO:0051716|GO:0050794|GO:0034641|GO:0061061|GO:0035556|GO:0031982|GO:0045597|GO:0006949|GO:0051130|GO:…	extracellular region|signaling|metabolic process|cell|developmental process|cellular process|response to stimulus|organic substance metabolic process|cellular metabolic process|signal transduction|membrane-bounded organelle|anatomical structure development|regulation of developmental process|cellular component organization|regulation of metabolic process|protein binding|cell communication|positiv…	-	-	-	-	19:18374731-18389176	878	883	492	5612	4355	5195	18.8933	13.5812	13.5307	87.7196	89.8433	90.6949	15.3351	89.4193	-2.54375	6.57264e-46	1.20928e-43	DOWN
ENSG00000166840	GLYATL1	glycine-N-acyltransferase like 1 [Source:HGNC Symbol;Acc:HGNC:30519]	protein_coding	GO:0008152|GO:0005623|GO:0003824|GO:0009987|GO:0071704|GO:0044237|GO:0043227|GO:0016740|GO:0005622|GO:0043229|GO:0006807|GO:0006520|GO:0044281|GO:0006082|GO:0016746|GO:0005737|GO:0043231|GO:0016747|GO:0005739|GO:0016410|GO:0019752|GO:0047946|GO:0047961|GO:0006541	metabolic process|cell|catalytic activity|cellular process|organic substance metabolic process|cellular metabolic process|membrane-bounded organelle|transferase activity|intracellular|intracellular organelle|nitrogen compound metabolic process|cellular amino acid metabolic process|small molecule metabolic process|organic acid metabolic process|transferase activity, transferring acyl groups|cytopl…	-	-	-	-	11:58905398-59043527	688	1158	661	5072	3584	4554	4.11449	4.94996	5.05208	22.033	20.5485	22.0955	4.70551	21.559	-2.19587	9.50309e-46	1.71323e-43	DOWN
ENSG00000163993	S100P	S100 calcium binding protein P [Source:HGNC Symbol;Acc:HGNC:10504]	protein_coding	GO:0040011|GO:0005576|GO:0005623|GO:0016020|GO:0002376|GO:0009987|GO:0051179|GO:0050896|GO:0006955|GO:0048870|GO:0043227|GO:0043167|GO:0071944|GO:0005886|GO:0042995|GO:0005515|GO:0005622|GO:0012505|GO:0045321|GO:0005615|GO:0043229|GO:0002366|GO:0032940|GO:0031982|GO:0031983|GO:0006810|GO:0050839|GO:0005102|GO:0002263|GO:0001775|GO:0030141|GO:0042802|GO:0097708|GO:0016477|GO:0043299|GO:0010033|GO:…	locomotion|extracellular region|cell|membrane|immune system process|cellular process|localization|response to stimulus|immune response|cell motility|membrane-bounded organelle|ion binding|cell periphery|plasma membrane|cell projection|protein binding|intracellular|endomembrane system|leukocyte activation|extracellular space|intracellular organelle|leukocyte activation involved in immune response|…	-	-	-	-	4:6693069-6697170	40	43	25	536	369	390	1.86639	1.43407	1.49078	18.1665	16.5064	14.7635	1.59708	16.4788	-3.3671	2.96864e-45	5.24629e-43	DOWN
ENSG00000139178	C1RL	complement C1r subcomponent like [Source:HGNC Symbol;Acc:HGNC:21265]	protein_coding	GO:0005576|GO:0008152|GO:0002376|GO:0003824|GO:0050896|GO:0071704|GO:0002684|GO:0006955|GO:0043227|GO:0002682|GO:0006950|GO:0016787|GO:0002253|GO:0005615|GO:0006807|GO:0008233|GO:0031982|GO:0050776|GO:0050778|GO:0017171|GO:0006956|GO:0002250|GO:0006952|GO:0006959|GO:0045087|GO:0070062|GO:0019538|GO:0002443|GO:1903561|GO:0002460|GO:0002455|GO:0006508|GO:0008236|GO:0006958|GO:0004252|GO:0004175|GO:…	extracellular region|metabolic process|immune system process|catalytic activity|response to stimulus|organic substance metabolic process|positive regulation of immune system process|immune response|membrane-bounded organelle|regulation of immune system process|response to stress|hydrolase activity|activation of immune response|extracellular space|nitrogen compound metabolic process|peptidase acti…	-	-	-	-	12:7089587-7109273	157	219	127	1136	970	1164	1.33834	1.33437	1.3836	7.03414	7.92725	8.05015	1.3521	7.67051	-2.50412	5.77454e-45	9.94332e-43	DOWN
ENSG00000150403	TMCO3	transmembrane and coiled-coil domains 3 [Source:HGNC Symbol;Acc:HGNC:20329]	protein_coding	GO:0016020|GO:0051179|GO:0005215|GO:0031224|GO:0022857|GO:0006810|GO:0016021|GO:0015075|GO:0015291|GO:0006811|GO:0055085|GO:0015992|GO:0034220|GO:0015297|GO:0008324|GO:0006812|GO:0015672|GO:1902600|GO:0098655|GO:0022890|GO:0015299|GO:0015077|GO:0015078	membrane|localization|transporter activity|intrinsic component of membrane|transmembrane transporter activity|transport|integral component of membrane|ion transmembrane transporter activity|secondary active transmembrane transporter activity|ion transport|transmembrane transport|proton transport|ion transmembrane transport|antiporter activity|cation transmembrane transporter activity|cation trans…	-	-	-	-	13:113490995-113554590	520	791	426	3527	2431	2858	2.78973	3.0332	2.92086	13.7446	12.5034	12.4396	2.9146	12.8959	-2.14554	1.13589e-44	1.93115e-42	DOWN
ENSG00000124107	SLPI	secretory leukocyte peptidase inhibitor [Source:HGNC Symbol;Acc:HGNC:11092]	protein_coding	GO:0005576|GO:0008152|GO:0005623|GO:0098772|GO:0002376|GO:0009987|GO:0051179|GO:0050896|GO:0030234|GO:0071704|GO:0044237|GO:0051707|GO:0006955|GO:0043227|GO:0035821|GO:0097159|GO:0009892|GO:0019222|GO:0005515|GO:0006950|GO:0031012|GO:0005622|GO:0012505|GO:0065009|GO:0045321|GO:0009605|GO:0005615|GO:0009607|GO:0043229|GO:0006807|GO:0048523|GO:0050794|GO:0002366|GO:0032940|GO:0031324|GO:0031982|GO:…	extracellular region|metabolic process|cell|molecular function regulator|immune system process|cellular process|localization|response to stimulus|enzyme regulator activity|organic substance metabolic process|cellular metabolic process|response to other organism|immune response|membrane-bounded organelle|modification of morphology or physiology of other organism|organic cyclic compound binding|neg…	-	-	-	-	20:45252239-45254564	75	102	51	728	543	606	9.34755	9.08668	8.12364	65.9076	64.8817	61.2766	8.85262	64.022	-2.85439	8.64936e-43	1.35081e-40	DOWN
ENSG00000174021	GNG5	G protein subunit gamma 5 [Source:HGNC Symbol;Acc:HGNC:4408]	protein_coding	GO:0005576|GO:0023052|GO:0005623|GO:0032991|GO:0016020|GO:0032502|GO:0003824|GO:0009987|GO:0004871|GO:0050896|GO:0007165|GO:0043227|GO:0048856|GO:0043234|GO:0071944|GO:0050793|GO:0008283|GO:0005886|GO:0005515|GO:1902494|GO:0019898|GO:0007154|GO:0005622|GO:0016787|GO:0009653|GO:0005615|GO:0043229|GO:0048646|GO:0051716|GO:0050794|GO:0031982|GO:0016817|GO:0061351|GO:0098562|GO:0048513|GO:0008284|GO:…	extracellular region|signaling|cell|macromolecular complex|membrane|developmental process|catalytic activity|cellular process|signal transducer activity|response to stimulus|signal transduction|membrane-bounded organelle|anatomical structure development|protein complex|cell periphery|regulation of developmental process|cell proliferation|plasma membrane|protein binding|catalytic complex|extrinsic…	K04542	guanine nucleotide-binding protein G(I)/G(S)/G(O) subunit gamma-5[-]	hsa05200|hsa04151|hsa04014|hsa05167|hsa04062|hsa05034|hsa04723|hsa04371|hsa04926|hsa04724|hsa04726|hsa04725|hsa04713|hsa05032|hsa04727	Pathways in cancer - Homo sapiens (human)|PI3K-Akt signaling pathway - Homo sapiens (human)|Ras signaling pathway - Homo sapiens (human)|Kaposi's sarcoma-associated herpesvirus infection - Homo sapiens (human)|Chemokine signaling pathway - Homo sapiens (human)|Alcoholism - Homo sapiens (human)|Retrograde endocannabinoid signaling - Homo sapiens (human)|Apelin signaling pathway - Homo sapiens (hum…	1:84498325-84506565	684	794	512	4416	3919	3325	28.984	24.0485	27.7277	135.924	159.207	114.308	26.9201	136.48	-2.34193	5.26645e-41	7.8593e-39	DOWN
ENSG00000271601	LIX1L	limb and CNS expressed 1 like [Source:HGNC Symbol;Acc:HGNC:28715]	protein_coding	GO:0008152|GO:0005623|GO:0009987|GO:0044237|GO:0016043|GO:0005622|GO:0009056|GO:0006996|GO:0005737|GO:0006914|GO:0007033|GO:0048284|GO:0016236|GO:0097352	metabolic process|cell|cellular process|cellular metabolic process|cellular component organization|intracellular|catabolic process|organelle organization|cytoplasm|autophagy|vacuole organization|organelle fusion|macroautophagy|autophagosome maturation	-	-	-	-	1:145933423-145958001	110	163	80	927	655	884	2.05561	2.17721	1.91063	12.5832	11.7347	13.4024	2.04782	12.5735	-2.61822	7.23428e-41	1.05613e-38	DOWN
ENSG00000113924	HGD	homogentisate 1,2-dioxygenase [Source:HGNC Symbol;Acc:HGNC:4892]	protein_coding	GO:0005576|GO:0008152|GO:0005623|GO:0003824|GO:0009987|GO:0071704|GO:0044237|GO:0016491|GO:0043227|GO:0043167|GO:0005515|GO:0005622|GO:0005615|GO:0006807|GO:0009056|GO:0031982|GO:0006520|GO:0044281|GO:0006725|GO:0055114|GO:0042802|GO:0006082|GO:0016701|GO:0005737|GO:0051213|GO:0070062|GO:1903561|GO:0043169|GO:0046872|GO:0009072|GO:0009063|GO:0019439|GO:0005829|GO:0016702|GO:1901565|GO:0019752|GO:…	extracellular region|metabolic process|cell|catalytic activity|cellular process|organic substance metabolic process|cellular metabolic process|oxidoreductase activity|membrane-bounded organelle|ion binding|protein binding|intracellular|extracellular space|nitrogen compound metabolic process|catabolic process|vesicle|cellular amino acid metabolic process|small molecule metabolic process|cellular a…	K00451	homogentisate 1,2-dioxygenase[1.13.11.5]	hsa01100|hsa00350	Metabolic pathways - Homo sapiens (human)|Tyrosine metabolism - Homo sapiens (human)	3:120628173-120682571	124	195	79	1133	856	890	2.07034	2.32713	1.68573	13.741	13.7019	12.0558	2.02774	13.1662	-2.6989	9.2715e-41	1.33898e-38	DOWN
ENSG00000234289	H2BFS	H2B histone family member S [Source:HGNC Symbol;Acc:HGNC:4762]	protein_coding	GO:0005576|GO:0005623|GO:0032991|GO:0002376|GO:0032502|GO:0009987|GO:0050896|GO:0051707|GO:0006955|GO:0043227|GO:0048856|GO:0097159|GO:0016043|GO:0032993|GO:0005515|GO:0006950|GO:0005622|GO:0009605|GO:0005615|GO:0009607|GO:0043229|GO:0007420|GO:0022607|GO:0048513|GO:0000786|GO:0043207|GO:0060322|GO:0006952|GO:0006996|GO:0048857|GO:0006959|GO:0045087|GO:0030901|GO:0006325|GO:0003676|GO:0098542|GO:…	extracellular region|cell|macromolecular complex|immune system process|developmental process|cellular process|response to stimulus|response to other organism|immune response|membrane-bounded organelle|anatomical structure development|organic cyclic compound binding|cellular component organization|protein-DNA complex|protein binding|response to stress|intracellular|response to external stimulus|ex…	-	-	-	-	21:43565189-43565648	31	46	19	358	304	334	5.00604	5.30948	3.92115	41.9929	47.0635	43.7579	4.74555	44.2714	-3.22173	1.76959e-40	2.52845e-38	DOWN
ENSG00000145569	OTULINL	OTU deubiquitinase with linear linkage specificity like [Source:HGNC Symbol;Acc:HGNC:25629]	protein_coding	-	-	-	-	-	-	5:14581775-14615007	492	736	439	2930	2146	2510	8.66242	9.26227	9.87828	37.4721	36.2234	35.8536	9.26766	36.5163	-1.97827	6.08167e-40	8.29269e-38	DOWN
ENSG00000167653	PSCA	prostate stem cell antigen [Source:HGNC Symbol;Acc:HGNC:9500]	protein_coding	GO:0005576|GO:0023052|GO:0008152|GO:0005623|GO:0016020|GO:0009987|GO:0050896|GO:0071704|GO:0044237|GO:0007165|GO:0043227|GO:0023057|GO:0071944|GO:0009892|GO:0031224|GO:0019222|GO:0005886|GO:0005515|GO:0007154|GO:0065009|GO:0023051|GO:0005615|GO:0009058|GO:0006807|GO:0051716|GO:0048523|GO:0050794|GO:0031324|GO:0035556|GO:0031982|GO:0005102|GO:0031323|GO:0010469|GO:0044249|GO:0009968|GO:0031225|GO:…	extracellular region|signaling|metabolic process|cell|membrane|cellular process|response to stimulus|organic substance metabolic process|cellular metabolic process|signal transduction|membrane-bounded organelle|negative regulation of signaling|cell periphery|negative regulation of metabolic process|intrinsic component of membrane|regulation of metabolic process|plasma membrane|protein binding|cel…	-	-	-	-	8:142670308-142682724	91	120	66	701	594	678	2.21702	2.08964	2.055	12.4054	13.8739	13.4011	2.12055	13.2268	-2.64095	6.81432e-40	9.24476e-38	DOWN
ENSG00000115414	FN1	fibronectin 1 [Source:HGNC Symbol;Acc:HGNC:3778]	protein_coding	GO:0040011|GO:0005576|GO:0040007|GO:0023052|GO:0008152|GO:0005623|GO:0032991|GO:0098772|GO:0016020|GO:0002376|GO:0032502|GO:0009987|GO:0051179|GO:0050896|GO:0097367|GO:0030234|GO:0071704|GO:0044237|GO:0040017|GO:0007165|GO:0048870|GO:0043227|GO:0043167|GO:0048856|GO:0033036|GO:0043234|GO:0050900|GO:0071944|GO:0050793|GO:0008283|GO:0005577|GO:0016043|GO:0007155|GO:0016049|GO:0040012|GO:0019222|GO:…	locomotion|extracellular region|growth|signaling|metabolic process|cell|macromolecular complex|molecular function regulator|membrane|immune system process|developmental process|cellular process|localization|response to stimulus|carbohydrate derivative binding|enzyme regulator activity|organic substance metabolic process|cellular metabolic process|positive regulation of locomotion|signal transduct…	K05717	fibronectin 1[-]	hsa05200|hsa04151|hsa05165|hsa04810|hsa05205|hsa04510|hsa04933|hsa05146|hsa05222|hsa04512|hsa05100	Pathways in cancer - Homo sapiens (human)|PI3K-Akt signaling pathway - Homo sapiens (human)|Human papillomavirus infection - Homo sapiens (human)|Regulation of actin cytoskeleton - Homo sapiens (human)|Proteoglycans in cancer - Homo sapiens (human)|Focal adhesion - Homo sapiens (human)|AGE-RAGE signaling pathway in diabetic complications - Homo sapiens (human)|Amoebiasis - Homo sapiens (human)|Sm…	2:215360440-215436172	1096	1374	707	6540	4983	4816	2.65017	2.37474	2.18486	11.487	11.5515	9.44786	2.40325	10.8288	-2.17181	1.16539e-39	1.5731e-37	DOWN
ENSG00000162909	CAPN2	calpain 2 [Source:HGNC Symbol;Acc:HGNC:1479]	protein_coding	GO:0005576|GO:0008152|GO:0005623|GO:0016020|GO:0032502|GO:0003824|GO:0009987|GO:0030054|GO:0050896|GO:0071704|GO:0044237|GO:0030055|GO:0043227|GO:0043167|GO:0048856|GO:0071944|GO:0009628|GO:0016043|GO:0005886|GO:0042995|GO:0005515|GO:0006950|GO:0005622|GO:0012505|GO:0016787|GO:0009653|GO:0005615|GO:0043229|GO:0006807|GO:0009056|GO:0048646|GO:0051716|GO:0050794|GO:0001666|GO:0008233|GO:0061061|GO:…	extracellular region|metabolic process|cell|membrane|developmental process|catalytic activity|cellular process|cell junction|response to stimulus|organic substance metabolic process|cellular metabolic process|cell-substrate junction|membrane-bounded organelle|ion binding|anatomical structure development|cell periphery|response to abiotic stimulus|cellular component organization|plasma membrane|ce…	K03853	calpain-2[3.4.22.53]	hsa04510|hsa05010|hsa04141|hsa04217|hsa04218|hsa04210	Focal adhesion - Homo sapiens (human)|Alzheimer's disease - Homo sapiens (human)|Protein processing in endoplasmic reticulum - Homo sapiens (human)|Necroptosis - Homo sapiens (human)|Cellular senescence - Homo sapiens (human)|Apoptosis - Homo sapiens (human)	1:223701593-223776018	600	872	481	3380	2473	2864	3.44483	3.57848	3.52942	14.0961	13.6121	13.3406	3.51758	13.6829	-1.95972	1.4859e-39	1.99571e-37	DOWN
ENSG00000130707	ASS1	argininosuccinate synthase 1 [Source:HGNC Symbol;Acc:HGNC:758]	protein_coding	GO:0005576|GO:0008152|GO:0005623|GO:0003824|GO:0009987|GO:0048511|GO:0050896|GO:0007623|GO:0097367|GO:0071704|GO:0044237|GO:0043227|GO:0043167|GO:0097159|GO:0007155|GO:0019222|GO:0016874|GO:0005515|GO:0043209|GO:0009893|GO:0006950|GO:0030155|GO:0005622|GO:0005615|GO:0009058|GO:0043229|GO:0006807|GO:0051716|GO:0048523|GO:0036094|GO:0050794|GO:0034641|GO:0031982|GO:0031323|GO:0043177|GO:1903409|GO:…	extracellular region|metabolic process|cell|catalytic activity|cellular process|rhythmic process|response to stimulus|circadian rhythm|carbohydrate derivative binding|organic substance metabolic process|cellular metabolic process|membrane-bounded organelle|ion binding|organic cyclic compound binding|cell adhesion|regulation of metabolic process|ligase activity|protein binding|myelin sheath|positi…	K01940	argininosuccinate synthase[6.3.4.5]	hsa01100|hsa05418|hsa01230|hsa00250|hsa00220	Metabolic pathways - Homo sapiens (human)|Fluid shear stress and atherosclerosis - Homo sapiens (human)|Biosynthesis of amino acids - Homo sapiens (human)|Alanine, aspartate and glutamate metabolism - Homo sapiens (human)|Arginine biosynthesis - Homo sapiens (human)	9:130444929-130501274	991	1325	676	5256	4066	4306	16.3804	15.6543	14.2804	63.1062	64.4322	57.7443	15.4383	61.7609	-2.00018	3.54907e-38	4.60557e-36	DOWN
ENSG00000187837	HIST1H1C	histone cluster 1 H1 family member c [Source:HGNC Symbol;Acc:HGNC:4716]	protein_coding	GO:0008152|GO:0005623|GO:0032991|GO:0009987|GO:0032259|GO:0071704|GO:0044237|GO:0043227|GO:0097159|GO:0016043|GO:0009892|GO:0003682|GO:0019222|GO:0032993|GO:0005515|GO:0005622|GO:0009058|GO:0043229|GO:0006807|GO:0048523|GO:0050794|GO:0034641|GO:0031324|GO:0006139|GO:0022607|GO:0031323|GO:0000786|GO:0044249|GO:0006725|GO:0006996|GO:0031490|GO:0009890|GO:0006325|GO:0003676|GO:0046483|GO:0043231|GO:…	metabolic process|cell|macromolecular complex|cellular process|methylation|organic substance metabolic process|cellular metabolic process|membrane-bounded organelle|organic cyclic compound binding|cellular component organization|negative regulation of metabolic process|chromatin binding|regulation of metabolic process|protein-DNA complex|protein binding|intracellular|biosynthetic process|intracel…	-	-	-	-	6:26055787-26056428	165	264	160	1397	1058	1019	19.0912	21.8332	23.6598	117.412	117.36	95.655	21.5281	110.142	-2.35507	6.31893e-38	8.08281e-36	DOWN
ENSG00000181019	NQO1	NAD(P)H quinone dehydrogenase 1 [Source:HGNC Symbol;Acc:HGNC:2874]	protein_coding	GO:0005576|GO:0023052|GO:0008152|GO:0005623|GO:0032502|GO:0016209|GO:0003824|GO:0009987|GO:0050896|GO:0071704|GO:0044237|GO:0016491|GO:0043227|GO:0004784|GO:0097159|GO:0009628|GO:0044297|GO:0019222|GO:0042995|GO:0005515|GO:0007154|GO:0006950|GO:0005622|GO:0065009|GO:0009605|GO:0005615|GO:0009058|GO:0006807|GO:0051716|GO:0048523|GO:0050794|GO:0009991|GO:0034641|GO:0042180|GO:0031982|GO:0009636|GO:…	extracellular region|signaling|metabolic process|cell|developmental process|antioxidant activity|catalytic activity|cellular process|response to stimulus|organic substance metabolic process|cellular metabolic process|oxidoreductase activity|membrane-bounded organelle|superoxide dismutase activity|organic cyclic compound binding|response to abiotic stimulus|cell body|regulation of metabolic proces…	K00355	NAD(P)H dehydrogenase (quinone)[1.6.5.2]	hsa05200|hsa05225|hsa05418|hsa00130	Pathways in cancer - Homo sapiens (human)|Hepatocellular carcinoma - Homo sapiens (human)|Fluid shear stress and atherosclerosis - Homo sapiens (human)|Ubiquinone and other terpenoid-quinone biosynthesis - Homo sapiens (human)	16:69706996-69726951	1102	1413	860	5792	4368	4500	14.3361	13.1388	14.2984	54.7321	54.4772	47.4946	13.9244	52.2347	-1.90739	6.11168e-37	7.53082e-35	DOWN
ENSG00000166025	AMOTL1	angiomotin like 1 [Source:HGNC Symbol;Acc:HGNC:17811]	protein_coding	GO:0040011|GO:0023052|GO:0005623|GO:0032991|GO:0016020|GO:0009987|GO:0030054|GO:0051179|GO:0050896|GO:0040017|GO:0007165|GO:0048870|GO:0043227|GO:0043234|GO:0071944|GO:0040012|GO:0005886|GO:0042995|GO:0005515|GO:0007154|GO:0005622|GO:0043229|GO:0005911|GO:0051716|GO:0031252|GO:0050794|GO:0045177|GO:2000147|GO:0035556|GO:0031982|GO:0070160|GO:0051272|GO:0010632|GO:0007163|GO:0043296|GO:2000145|GO:…	locomotion|signaling|cell|macromolecular complex|membrane|cellular process|cell junction|localization|response to stimulus|positive regulation of locomotion|signal transduction|cell motility|membrane-bounded organelle|protein complex|cell periphery|regulation of locomotion|plasma membrane|cell projection|protein binding|cell communication|intracellular|intracellular organelle|cell-cell junction|c…	K06104	angiomotin like 1[-]	hsa04530	Tight junction - Homo sapiens (human)	11:94706431-94876753	212	374	207	1545	1148	1361	0.93765	1.18234	1.17008	4.96362	4.86777	4.88367	1.09669	4.90502	-2.1611	8.13472e-37	9.93249e-35	DOWN
ENSG00000170122	FOXD4	forkhead box D4 [Source:HGNC Symbol;Acc:HGNC:3805]	protein_coding	GO:0008152|GO:0005623|GO:0032502|GO:0009987|GO:0071704|GO:0044237|GO:0043227|GO:0048856|GO:0097159|GO:0019222|GO:0005622|GO:0009653|GO:0009058|GO:0043229|GO:0006807|GO:0003700|GO:0050794|GO:0034641|GO:0006139|GO:0031323|GO:0044249|GO:0006725|GO:0003676|GO:0000981|GO:0046483|GO:0043231|GO:0051171|GO:0005634|GO:0051252|GO:0016070|GO:0030154|GO:0034645|GO:0010467|GO:0010468|GO:0003677|GO:0006355|GO:…	metabolic process|cell|developmental process|cellular process|organic substance metabolic process|cellular metabolic process|membrane-bounded organelle|anatomical structure development|organic cyclic compound binding|regulation of metabolic process|intracellular|anatomical structure morphogenesis|biosynthetic process|intracellular organelle|nitrogen compound metabolic process|transcription factor…	-	-	-	-	9:116231-118204	30	40	28	324	246	318	1.1289	1.07587	1.34657	8.8562	8.87474	9.70841	1.18378	9.14645	-2.94981	3.71792e-36	4.45852e-34	DOWN
ENSG00000116260	QSOX1	quiescin sulfhydryl oxidase 1 [Source:HGNC Symbol;Acc:HGNC:9756]	protein_coding	GO:0005576|GO:0008152|GO:0005623|GO:0016020|GO:0002376|GO:0003824|GO:0009987|GO:0051179|GO:0050896|GO:0071704|GO:0044237|GO:0031090|GO:0016491|GO:0006955|GO:0043227|GO:0016853|GO:0009892|GO:0031224|GO:0019222|GO:0005622|GO:0012505|GO:0045321|GO:0005615|GO:0043229|GO:0006807|GO:0009056|GO:0045171|GO:0048523|GO:0050794|GO:0002366|GO:0032940|GO:0031324|GO:0031982|GO:0031983|GO:0006810|GO:0031323|GO:…	extracellular region|metabolic process|cell|membrane|immune system process|catalytic activity|cellular process|localization|response to stimulus|organic substance metabolic process|cellular metabolic process|organelle membrane|oxidoreductase activity|immune response|membrane-bounded organelle|isomerase activity|negative regulation of metabolic process|intrinsic component of membrane|regulation of…	-	-	-	-	1:180154834-180204030	2934	3514	1828	13858	11261	11785	18.4339	15.7806	14.6782	63.2445	67.8294	60.0717	16.2976	63.7152	-1.96698	4.11218e-36	4.88768e-34	DOWN
ENSG00000126709	IFI6	interferon alpha inducible protein 6 [Source:HGNC Symbol;Acc:HGNC:4054]	protein_coding	GO:0023052|GO:0008152|GO:0005623|GO:0016020|GO:0002376|GO:0009987|GO:0050896|GO:0071704|GO:0044237|GO:0007165|GO:0006955|GO:0043227|GO:0023057|GO:0071944|GO:0016043|GO:0009892|GO:0031224|GO:0019222|GO:0005886|GO:0005515|GO:0007154|GO:0006950|GO:0005622|GO:0065009|GO:0023051|GO:0043229|GO:0006807|GO:0051716|GO:0048523|GO:0050794|GO:0031324|GO:0051902|GO:0060548|GO:0031323|GO:0009968|GO:0016021|GO:…	signaling|metabolic process|cell|membrane|immune system process|cellular process|response to stimulus|organic substance metabolic process|cellular metabolic process|signal transduction|immune response|membrane-bounded organelle|negative regulation of signaling|cell periphery|cellular component organization|negative regulation of metabolic process|intrinsic component of membrane|regulation of meta…	-	-	-	-	1:27666061-27672218	70	121	57	983	1050	649	2.55516	3.15698	2.65911	26.0639	36.7446	19.2198	2.79042	27.3427	-3.29261	4.66491e-36	5.52021e-34	DOWN
ENSG00000101210	EEF1A2	eukaryotic translation elongation factor 1 alpha 2 [Source:HGNC Symbol;Acc:HGNC:3192]	protein_coding	GO:0008152|GO:0005623|GO:0032991|GO:0016020|GO:0003824|GO:0009987|GO:0050896|GO:0097367|GO:0071704|GO:0044237|GO:0031090|GO:0043227|GO:0043167|GO:0043234|GO:0097159|GO:0009628|GO:0044297|GO:0019222|GO:0005515|GO:0043209|GO:0009893|GO:0005622|GO:0065009|GO:0016787|GO:0009058|GO:0043229|GO:0006807|GO:0009056|GO:0036094|GO:0050794|GO:0034641|GO:0016817|GO:0098562|GO:0036477|GO:0031323|GO:0010942|GO:…	metabolic process|cell|macromolecular complex|membrane|catalytic activity|cellular process|response to stimulus|carbohydrate derivative binding|organic substance metabolic process|cellular metabolic process|organelle membrane|membrane-bounded organelle|ion binding|protein complex|organic cyclic compound binding|response to abiotic stimulus|cell body|regulation of metabolic process|protein binding…	K03231	elongation factor 1-alpha[-]	hsa03013|hsa05134	RNA transport - Homo sapiens (human)|Legionellosis - Homo sapiens (human)	20:63488013-63499315	3999	4894	2642	17494	17517	17648	148.083	129.534	125.034	470.553	621.867	530.192	134.217	540.87	-2.01072	2.9676e-35	3.39216e-33	DOWN
ENSG00000168528	SERINC2	serine incorporator 2 [Source:HGNC Symbol;Acc:HGNC:23231]	protein_coding	GO:0005576|GO:0008152|GO:0016020|GO:0009987|GO:0051179|GO:0005215|GO:0071704|GO:0044237|GO:0043227|GO:0031224|GO:0022857|GO:0065009|GO:0005615|GO:0006807|GO:0031982|GO:0006810|GO:0019637|GO:0015194|GO:0016021|GO:0044255|GO:0006575|GO:0006629|GO:0070062|GO:0050790|GO:1903561|GO:0006644|GO:0015075|GO:0006658|GO:0071702|GO:0006796|GO:0046486|GO:0043085|GO:0006665|GO:0006643|GO:0006811|GO:0006650|GO:…	extracellular region|metabolic process|membrane|cellular process|localization|transporter activity|organic substance metabolic process|cellular metabolic process|membrane-bounded organelle|intrinsic component of membrane|transmembrane transporter activity|regulation of molecular function|extracellular space|nitrogen compound metabolic process|vesicle|transport|organophosphate metabolic process|L-…	-	-	-	-	1:31409565-31434680	985	1306	649	4690	3695	4232	13.5924	12.8816	11.4458	47.0109	48.8831	47.3794	12.6399	47.7578	-1.91775	6.17879e-35	6.89866e-33	DOWN
ENSG00000104419	NDRG1	N-myc downstream regulated 1 [Source:HGNC Symbol;Acc:HGNC:7679]	protein_coding	GO:0005576|GO:0023052|GO:0005623|GO:0016020|GO:0002376|GO:0032502|GO:0009987|GO:0030054|GO:0050896|GO:0031090|GO:0007165|GO:0043227|GO:0048856|GO:0071944|GO:0009628|GO:0008283|GO:0016043|GO:0005886|GO:0000075|GO:0005515|GO:0043209|GO:0007154|GO:0006950|GO:0005622|GO:0012505|GO:0045321|GO:0005615|GO:0043229|GO:0005911|GO:0051716|GO:0048523|GO:0050794|GO:0001666|GO:0035556|GO:0031982|GO:0005768|GO:…	extracellular region|signaling|cell|membrane|immune system process|developmental process|cellular process|cell junction|response to stimulus|organelle membrane|signal transduction|membrane-bounded organelle|anatomical structure development|cell periphery|response to abiotic stimulus|cell proliferation|cellular component organization|plasma membrane|cell cycle checkpoint|protein binding|myelin she…	-	-	-	-	8:133237171-133302022	1445	1886	1012	6750	4927	5605	6.54777	6.10848	5.86068	22.2175	21.4039	20.6056	6.17231	21.409	-1.79434	2.51531e-34	2.71351e-32	DOWN
ENSG00000204634	TBC1D8	TBC1 domain family member 8 [Source:HGNC Symbol;Acc:HGNC:17791]	protein_coding	GO:0005623|GO:0098772|GO:0016020|GO:0009987|GO:0051179|GO:0030234|GO:0033036|GO:0051641|GO:0008283|GO:0016043|GO:0005515|GO:0005622|GO:0012505|GO:0065009|GO:0050794|GO:0045184|GO:0006810|GO:0008047|GO:0046907|GO:0060627|GO:0003013|GO:0061024|GO:0051128|GO:0008284|GO:0006996|GO:0008104|GO:0051649|GO:0019899|GO:0050790|GO:0042127|GO:0008015|GO:0051020|GO:0031338|GO:0030695|GO:0015031|GO:0061025|GO:…	cell|molecular function regulator|membrane|cellular process|localization|enzyme regulator activity|macromolecule localization|cellular localization|cell proliferation|cellular component organization|protein binding|intracellular|endomembrane system|regulation of molecular function|regulation of cellular process|establishment of protein localization|transport|enzyme activator activity|intracellula…	-	-	-	-	2:101007617-101252866	195	285	172	1255	866	1085	1.85968	1.94273	2.09639	8.69385	7.9178	8.39491	1.96627	8.33552	-2.08381	3.74406e-34	3.99099e-32	DOWN
ENSG00000161011	SQSTM1	sequestosome 1 [Source:HGNC Symbol;Acc:HGNC:11280]	protein_coding	GO:0005576|GO:0040007|GO:0023052|GO:0008152|GO:0005623|GO:0032991|GO:0002376|GO:0032502|GO:0003824|GO:0009987|GO:0051179|GO:0050896|GO:0071704|GO:0044237|GO:0007165|GO:1990904|GO:0043227|GO:0043167|GO:0033036|GO:0051641|GO:1903829|GO:0016043|GO:0009892|GO:0016740|GO:0019222|GO:0042995|GO:0005515|GO:0045926|GO:0007154|GO:0009893|GO:0006950|GO:0005622|GO:0012505|GO:0023051|GO:0005929|GO:0005615|GO:…	extracellular region|growth|signaling|metabolic process|cell|macromolecular complex|immune system process|developmental process|catalytic activity|cellular process|localization|response to stimulus|organic substance metabolic process|cellular metabolic process|signal transduction|ribonucleoprotein complex|membrane-bounded organelle|ion binding|macromolecule localization|cellular localization|posi…	K14381	sequestosome 1[-]	hsa04217|hsa04218|hsa05418|hsa04380|hsa04137	Necroptosis - Homo sapiens (human)|Cellular senescence - Homo sapiens (human)|Fluid shear stress and atherosclerosis - Homo sapiens (human)|Osteoclast differentiation - Homo sapiens (human)|Mitophagy - animal - Homo sapiens (human)	5:179806398-179838078	1886	2554	1359	8500	10668	12217	10.0291	9.70745	9.23591	32.8325	54.3859	52.7069	9.65747	46.6418	-2.2719	3.87558e-32	3.84154e-30	DOWN
ENSG00000079459	FDFT1	farnesyl-diphosphate farnesyltransferase 1 [Source:HGNC Symbol;Acc:HGNC:3629]	protein_coding	GO:0008152|GO:0005623|GO:0016020|GO:0003824|GO:0009987|GO:0071704|GO:0044237|GO:0016491|GO:0043227|GO:0031224|GO:0016740|GO:0019222|GO:0005515|GO:0005789|GO:0005622|GO:0042175|GO:0012505|GO:0009058|GO:0043229|GO:0019637|GO:0044281|GO:0044249|GO:0016021|GO:0055114|GO:0044255|GO:0005783|GO:0016765|GO:0006629|GO:0005737|GO:0043231|GO:0004659|GO:0006644|GO:0016125|GO:0006066|GO:0008610|GO:0006796|GO:…	metabolic process|cell|membrane|catalytic activity|cellular process|organic substance metabolic process|cellular metabolic process|oxidoreductase activity|membrane-bounded organelle|intrinsic component of membrane|transferase activity|regulation of metabolic process|protein binding|endoplasmic reticulum membrane|intracellular|nuclear outer membrane-endoplasmic reticulum membrane network|endomembr…	K00801	farnesyl-diphosphate farnesyltransferase[2.5.1.21]	hsa01100|hsa00100	Metabolic pathways - Homo sapiens (human)|Steroid biosynthesis - Homo sapiens (human)	8:11795573-11839309	1625	2179	1174	7216	5114	6124	7.16243	6.86483	6.61327	23.103	21.6099	21.8991	6.88018	22.204	-1.6903	8.81245e-32	8.54585e-30	DOWN
ENSG00000102554	KLF5	Kruppel like factor 5 [Source:HGNC Symbol;Acc:HGNC:6349]	protein_coding	GO:0008152|GO:0005623|GO:0032502|GO:0009987|GO:0050896|GO:0071704|GO:0044237|GO:0043227|GO:0043167|GO:0048856|GO:0050793|GO:0097159|GO:0008283|GO:0016043|GO:0009892|GO:0019222|GO:0005515|GO:0009893|GO:0005622|GO:0012505|GO:0009653|GO:0009058|GO:0043229|GO:0006807|GO:0048646|GO:0051716|GO:0003700|GO:0048523|GO:0050794|GO:0060491|GO:0034641|GO:0031324|GO:0061061|GO:0009888|GO:0045597|GO:0001568|GO:…	metabolic process|cell|developmental process|cellular process|response to stimulus|organic substance metabolic process|cellular metabolic process|membrane-bounded organelle|ion binding|anatomical structure development|regulation of developmental process|organic cyclic compound binding|cell proliferation|cellular component organization|negative regulation of metabolic process|regulation of metabol…	-	-	-	-	13:73054976-73077542	134	185	119	865	625	828	1.36709	1.34906	1.55161	6.41025	6.11305	6.85343	1.42258	6.45891	-2.18278	9.87908e-32	9.54575e-30	DOWN
ENSG00000179841	AKAP5	A-kinase anchoring protein 5 [Source:HGNC Symbol;Acc:HGNC:375]	protein_coding	GO:0023052|GO:0008152|GO:0005623|GO:0016020|GO:0009987|GO:0051179|GO:0050896|GO:0071704|GO:0044237|GO:0007165|GO:0033036|GO:0051641|GO:0071944|GO:0019222|GO:0005886|GO:0005515|GO:0007154|GO:0009893|GO:0005622|GO:0023051|GO:0009058|GO:0006807|GO:0051716|GO:0050794|GO:0045184|GO:0034641|GO:0035556|GO:0097110|GO:0006810|GO:0005102|GO:0005516|GO:0006139|GO:0031323|GO:0046907|GO:0019637|GO:0044281|GO:…	signaling|metabolic process|cell|membrane|cellular process|localization|response to stimulus|organic substance metabolic process|cellular metabolic process|signal transduction|macromolecule localization|cellular localization|cell periphery|regulation of metabolic process|plasma membrane|protein binding|cell communication|positive regulation of metabolic process|intracellular|regulation of signali…	-	-	-	-	14:64465499-64474503	97	184	112	895	730	1215	0.792847	1.07498	1.16997	5.3138	5.72036	8.05705	1.0126	6.36374	-2.65181	1.14818e-31	1.10151e-29	DOWN
ENSG00000070526	ST6GALNAC1	ST6 N-acetylgalactosaminide alpha-2,6-sialyltransferase 1 [Source:HGNC Symbol;Acc:HGNC:23614]	protein_coding	GO:0008152|GO:0005623|GO:0016020|GO:0003824|GO:0009987|GO:0071704|GO:0044237|GO:0031090|GO:0043227|GO:0031224|GO:0016740|GO:0005622|GO:0012505|GO:0009058|GO:0043229|GO:0006807|GO:0034641|GO:0005975|GO:0070085|GO:0044249|GO:1901135|GO:0016021|GO:0005794|GO:0044255|GO:0016757|GO:0006629|GO:0005737|GO:0006486|GO:0043231|GO:0019538|GO:0008373|GO:0044267|GO:0000139|GO:0043413|GO:0008610|GO:0043603|GO:…	metabolic process|cell|membrane|catalytic activity|cellular process|organic substance metabolic process|cellular metabolic process|organelle membrane|membrane-bounded organelle|intrinsic component of membrane|transferase activity|intracellular|endomembrane system|biosynthetic process|intracellular organelle|nitrogen compound metabolic process|cellular nitrogen compound metabolic process|carbohydr…	K03479	alpha-N-acetylgalactosaminide alpha-2,6-sialyltransferase (sialyltransferase 7A)[2.4.99.3]	hsa01100|hsa00512	Metabolic pathways - Homo sapiens (human)|Mucin type O-glycan biosynthesis - Homo sapiens (human)	17:76624761-76643838	216	285	154	1813	974	1104	2.26177	2.13306	2.0609	13.7898	9.77769	9.37878	2.15191	10.9821	-2.35146	1.19153e-31	1.13903e-29	DOWN
ENSG00000096088	PGC	progastricsin [Source:HGNC Symbol;Acc:HGNC:8890]	protein_coding	GO:0005576|GO:0008152|GO:0002376|GO:0003824|GO:0009987|GO:0050896|GO:0071704|GO:0044237|GO:0051707|GO:0002684|GO:0006955|GO:0043227|GO:0002682|GO:0006950|GO:0016787|GO:0009605|GO:0005615|GO:0009607|GO:0006807|GO:0009056|GO:0007586|GO:0008233|GO:0031982|GO:1900424|GO:0050776|GO:0002759|GO:0050778|GO:1900426|GO:0043207|GO:0006952|GO:0006959|GO:0002760|GO:0098542|GO:0009617|GO:0070062|GO:0019538|GO:…	extracellular region|metabolic process|immune system process|catalytic activity|cellular process|response to stimulus|organic substance metabolic process|cellular metabolic process|response to other organism|positive regulation of immune system process|immune response|membrane-bounded organelle|regulation of immune system process|response to stress|hydrolase activity|response to external stimulus…	-	-	-	-	6:41736711-41754109	47	66	28	433	428	341	1.51006	1.51568	1.14971	10.1053	13.1833	8.88863	1.39181	10.7258	-2.94604	1.23617e-31	1.17752e-29	DOWN
ENSG00000163683	SMIM14	small integral membrane protein 14 [Source:HGNC Symbol;Acc:HGNC:27321]	protein_coding	GO:0005623|GO:0016020|GO:0043227|GO:0031224|GO:0005515|GO:0005789|GO:0005622|GO:0042175|GO:0012505|GO:0043229|GO:0016021|GO:0005783|GO:0005737|GO:0043231	cell|membrane|membrane-bounded organelle|intrinsic component of membrane|protein binding|endoplasmic reticulum membrane|intracellular|nuclear outer membrane-endoplasmic reticulum membrane network|endomembrane system|intracellular organelle|integral component of membrane|endoplasmic reticulum|cytoplasm|intracellular membrane-bounded organelle	-	-	-	-	4:39546330-39639090	735	1097	693	3903	2613	3354	5.65365	6.03134	6.81266	21.8075	19.2693	20.931	6.16588	20.6693	-1.74511	3.86208e-31	3.60219e-29	DOWN
ENSG00000160190	SLC37A1	solute carrier family 37 member 1 [Source:HGNC Symbol;Acc:HGNC:11024]	protein_coding	GO:0005623|GO:0016020|GO:0051179|GO:0005215|GO:0043227|GO:0031224|GO:0005789|GO:0022857|GO:0005622|GO:0042175|GO:0012505|GO:0043229|GO:0006810|GO:0016021|GO:0005783|GO:0031227|GO:0005737|GO:0043231|GO:0015075|GO:1901264|GO:0008643|GO:0071702|GO:0015291|GO:0030176|GO:0006811|GO:0055085|GO:0015114|GO:0006820|GO:0008509|GO:0034220|GO:0061513|GO:0015297|GO:0015301|GO:0015698|GO:0015760|GO:0098656|GO:…	cell|membrane|localization|transporter activity|membrane-bounded organelle|intrinsic component of membrane|endoplasmic reticulum membrane|transmembrane transporter activity|intracellular|nuclear outer membrane-endoplasmic reticulum membrane network|endomembrane system|intracellular organelle|transport|integral component of membrane|endoplasmic reticulum|intrinsic component of endoplasmic reticulu…	-	-	-	-	21:42496008-42581440	250	293	172	1254	951	1105	2.4561	2.05749	2.15961	8.94887	8.95714	8.80748	2.2244	8.9045	-2.00112	6.01472e-31	5.55214e-29	DOWN
ENSG00000106853	PTGR1	prostaglandin reductase 1 [Source:HGNC Symbol;Acc:HGNC:18429]	protein_coding	GO:0005576|GO:0008152|GO:0005623|GO:0003824|GO:0009987|GO:0050896|GO:0071704|GO:0044237|GO:0016491|GO:0043227|GO:0005622|GO:0005615|GO:0031982|GO:0042493|GO:0044281|GO:0055114|GO:0044255|GO:0006082|GO:0016627|GO:0006629|GO:0005737|GO:0070062|GO:0016614|GO:1903561|GO:0097327|GO:0016616|GO:0006631|GO:0006690|GO:0016628|GO:0019752|GO:0047522|GO:0032440|GO:0036132|GO:0006691|GO:0032787|GO:0006693	extracellular region|metabolic process|cell|catalytic activity|cellular process|response to stimulus|organic substance metabolic process|cellular metabolic process|oxidoreductase activity|membrane-bounded organelle|intracellular|extracellular space|vesicle|response to drug|small molecule metabolic process|oxidation-reduction process|cellular lipid metabolic process|organic acid metabolic process|…	-	-	-	-	9:111549722-111599855	605	902	521	2928	2212	2390	7.37094	7.85489	8.11236	25.9122	25.8367	23.6238	7.7794	25.1243	-1.69135	4.84679e-30	4.25472e-28	DOWN
ENSG00000171517	LPAR3	lysophosphatidic acid receptor 3 [Source:HGNC Symbol;Acc:HGNC:14298]	protein_coding	GO:0040007|GO:0023052|GO:0008152|GO:0005623|GO:0016020|GO:0032502|GO:0009987|GO:0051179|GO:0004871|GO:0050896|GO:0071704|GO:0044237|GO:0007165|GO:0043167|GO:0048856|GO:0071944|GO:0050793|GO:0016043|GO:0031224|GO:0016049|GO:0019222|GO:0005886|GO:0048589|GO:0042995|GO:0005515|GO:0004872|GO:0007154|GO:0009893|GO:0038023|GO:0045927|GO:0065009|GO:0023051|GO:0009653|GO:0008289|GO:0006807|GO:0051716|GO:…	growth|signaling|metabolic process|cell|membrane|developmental process|cellular process|localization|signal transducer activity|response to stimulus|organic substance metabolic process|cellular metabolic process|signal transduction|ion binding|anatomical structure development|cell periphery|regulation of developmental process|cellular component organization|intrinsic component of membrane|cell gr…	K04294	lysophosphatidic acid receptor 3[-]	hsa05200|hsa04151|hsa04080|hsa04015|hsa04072	Pathways in cancer - Homo sapiens (human)|PI3K-Akt signaling pathway - Homo sapiens (human)|Neuroactive ligand-receptor interaction - Homo sapiens (human)|Rap1 signaling pathway - Homo sapiens (human)|Phospholipase D signaling pathway - Homo sapiens (human)	1:84811602-84893213	646	993	431	3350	2240	3041	8.08394	8.88188	6.89301	30.451	26.8734	30.8739	7.95294	29.3994	-1.88623	5.15014e-30	4.50629e-28	DOWN
ENSG00000163083	INHBB	inhibin subunit beta B [Source:HGNC Symbol;Acc:HGNC:6067]	protein_coding	GO:0005576|GO:0023052|GO:0008152|GO:0000003|GO:0005623|GO:0022414|GO:0032502|GO:0009987|GO:0051179|GO:0048511|GO:0050896|GO:0042698|GO:0071704|GO:0044237|GO:0007165|GO:0003006|GO:0048856|GO:0033036|GO:0023057|GO:0071944|GO:0009628|GO:0009892|GO:0044764|GO:0019222|GO:0022602|GO:0005515|GO:0019953|GO:0007154|GO:0009893|GO:0006950|GO:0048609|GO:0005622|GO:0065009|GO:0023051|GO:0009605|GO:0005615|GO:…	extracellular region|signaling|metabolic process|reproduction|cell|reproductive process|developmental process|cellular process|localization|rhythmic process|response to stimulus|ovulation cycle|organic substance metabolic process|cellular metabolic process|signal transduction|developmental process involved in reproduction|anatomical structure development|macromolecule localization|negative regula…	K04667	inhibin, beta[-]	hsa04060|hsa04550|hsa04350	Cytokine-cytokine receptor interaction - Homo sapiens (human)|Signaling pathways regulating pluripotency of stem cells - Homo sapiens (human)|TGF-beta signaling pathway - Homo sapiens (human)	2:120346143-120351808	58	60	26	402	308	359	1.34468	0.994275	0.770369	6.76992	6.84584	6.75258	1.03644	6.78945	-2.71166	2.34214e-29	1.98469e-27	DOWN
ENSG00000198832	SELENOM	selenoprotein M [Source:HGNC Symbol;Acc:HGNC:30397]	protein_coding	GO:0040007|GO:0023052|GO:0008152|GO:0005623|GO:0032502|GO:0009987|GO:0051179|GO:0050896|GO:0042445|GO:0043227|GO:0048856|GO:0033036|GO:0048589|GO:0005515|GO:0007154|GO:0005622|GO:0012505|GO:0043229|GO:0032940|GO:0009888|GO:0006810|GO:0035264|GO:0048513|GO:0010817|GO:0005794|GO:0010035|GO:0005783|GO:0007267|GO:0005737|GO:0043231|GO:0048731|GO:0007275|GO:0010876|GO:0009914|GO:0061448|GO:0071702|GO:…	growth|signaling|metabolic process|cell|developmental process|cellular process|localization|response to stimulus|hormone metabolic process|membrane-bounded organelle|anatomical structure development|macromolecule localization|developmental growth|protein binding|cell communication|intracellular|endomembrane system|intracellular organelle|secretion by cell|tissue development|transport|multicellula…	-	-	-	-	22:31104772-31120069	189	242	171	1057	859	916	2.0973	1.91946	2.42514	8.51999	9.13852	8.24666	2.1473	8.63506	-2.00768	3.02447e-29	2.53885e-27	DOWN
ENSG00000143158	MPC2	mitochondrial pyruvate carrier 2 [Source:HGNC Symbol;Acc:HGNC:24515]	protein_coding	GO:0023052|GO:0008152|GO:0005623|GO:0016020|GO:0009987|GO:0051179|GO:0005215|GO:0050896|GO:0071704|GO:0044237|GO:0031090|GO:0043227|GO:0033036|GO:0051641|GO:0031224|GO:0022857|GO:0007154|GO:0005622|GO:1904951|GO:0023051|GO:0009058|GO:0043229|GO:0006807|GO:0051716|GO:0051050|GO:0050794|GO:0045184|GO:0034641|GO:0032940|GO:0046883|GO:0006810|GO:0006139|GO:0046907|GO:0019725|GO:0019637|GO:0044281|GO:…	signaling|metabolic process|cell|membrane|cellular process|localization|transporter activity|response to stimulus|organic substance metabolic process|cellular metabolic process|organelle membrane|membrane-bounded organelle|macromolecule localization|cellular localization|intrinsic component of membrane|transmembrane transporter activity|cell communication|intracellular|positive regulation of esta…	-	-	-	-	1:167916729-167937040	1854	3505	1380	11852	9442	8666	44.5692	60.2253	42.3981	206.958	217.608	169.016	49.0642	197.861	-2.01174	3.34312e-29	2.7976e-27	DOWN
ENSG00000075426	FOSL2	FOS like 2, AP-1 transcription factor subunit [Source:HGNC Symbol;Acc:HGNC:3798]	protein_coding	GO:0008152|GO:0005623|GO:0032502|GO:0009987|GO:0071704|GO:0044237|GO:0043227|GO:0048856|GO:0097159|GO:0008283|GO:0003682|GO:0019222|GO:0005515|GO:0009893|GO:0005622|GO:0009058|GO:0043229|GO:0006807|GO:0003700|GO:0050794|GO:0034641|GO:0009888|GO:0006139|GO:0048144|GO:0031323|GO:0048513|GO:0044249|GO:0008284|GO:0006725|GO:0048468|GO:0008219|GO:0003676|GO:0000981|GO:0046483|GO:0043231|GO:0048731|GO:…	metabolic process|cell|developmental process|cellular process|organic substance metabolic process|cellular metabolic process|membrane-bounded organelle|anatomical structure development|organic cyclic compound binding|cell proliferation|chromatin binding|regulation of metabolic process|protein binding|positive regulation of metabolic process|intracellular|biosynthetic process|intracellular organel…	K09030	fos-like antigen 2[-]	hsa04380	Osteoclast differentiation - Homo sapiens (human)	2:28392448-28417312	221	337	164	1254	840	1054	1.27784	1.39276	1.2119	5.26679	4.65635	4.94433	1.29417	4.95582	-1.9371	1.20467e-28	9.71765e-27	DOWN
ENSG00000109762	SNX25	sorting nexin 25 [Source:HGNC Symbol;Acc:HGNC:21883]	protein_coding	GO:0023052|GO:0008152|GO:0005623|GO:0016020|GO:0009987|GO:0051179|GO:0050896|GO:0071704|GO:0044237|GO:0031090|GO:0007165|GO:0043227|GO:0043167|GO:0033036|GO:0023057|GO:0009892|GO:0019222|GO:0005515|GO:0007154|GO:0005622|GO:0012505|GO:0023051|GO:0008289|GO:0043229|GO:0006807|GO:0009056|GO:0051716|GO:0048523|GO:0050794|GO:0045184|GO:0031324|GO:0031982|GO:0005768|GO:0006810|GO:0005102|GO:0031323|GO:…	signaling|metabolic process|cell|membrane|cellular process|localization|response to stimulus|organic substance metabolic process|cellular metabolic process|organelle membrane|signal transduction|membrane-bounded organelle|ion binding|macromolecule localization|negative regulation of signaling|negative regulation of metabolic process|regulation of metabolic process|protein binding|cell communicati…	-	-	-	-	4:185204237-185370185	160	279	157	956	829	1013	1.83866	2.29167	2.30582	7.98007	9.13317	9.44444	2.14538	8.85256	-2.04486	1.20311e-28	9.71765e-27	DOWN
ENSG00000115648	MLPH	melanophilin [Source:HGNC Symbol;Acc:HGNC:29643]	protein_coding	GO:0005576|GO:0005623|GO:0009987|GO:0051179|GO:0060090|GO:0043227|GO:0043167|GO:0033036|GO:0051641|GO:0071944|GO:0043473|GO:0042995|GO:0005515|GO:0005622|GO:0005615|GO:0043229|GO:0045184|GO:0031982|GO:0006810|GO:0036477|GO:0046907|GO:0033059|GO:0030674|GO:0051656|GO:0005938|GO:0043005|GO:0008104|GO:0051640|GO:0005737|GO:0051649|GO:0030029|GO:0008092|GO:0070062|GO:0006928|GO:0019899|GO:1903561|GO:…	extracellular region|cell|cellular process|localization|binding, bridging|membrane-bounded organelle|ion binding|macromolecule localization|cellular localization|cell periphery|pigmentation|cell projection|protein binding|intracellular|extracellular space|intracellular organelle|establishment of protein localization|vesicle|transport|somatodendritic compartment|intracellular transport|cellular pi…	-	-	-	-	2:237485428-237555318	786	968	556	3137	2407	2915	4.01635	3.5355	3.631	11.6437	11.7915	12.0846	3.72762	11.8399	-1.66734	1.49662e-28	1.20366e-26	DOWN
ENSG00000117595	IRF6	interferon regulatory factor 6 [Source:HGNC Symbol;Acc:HGNC:6121]	protein_coding	GO:0005576|GO:0023052|GO:0008152|GO:0005623|GO:0002376|GO:0032502|GO:0009987|GO:0050896|GO:0071704|GO:0044237|GO:0007165|GO:0006955|GO:0043227|GO:0048856|GO:0097159|GO:0008283|GO:0019222|GO:0005515|GO:0007154|GO:0009893|GO:0006950|GO:0005622|GO:0005615|GO:0009058|GO:0043229|GO:0006807|GO:0051716|GO:0003700|GO:0048523|GO:0050794|GO:0034641|GO:0031982|GO:0009888|GO:0050673|GO:0006139|GO:0031323|GO:…	extracellular region|signaling|metabolic process|cell|immune system process|developmental process|cellular process|response to stimulus|organic substance metabolic process|cellular metabolic process|signal transduction|immune response|membrane-bounded organelle|anatomical structure development|organic cyclic compound binding|cell proliferation|regulation of metabolic process|protein binding|cell …	-	-	-	-	1:209785623-209806175	898	1248	651	4001	2798	3273	7.83846	7.78637	7.26235	25.3682	23.4146	23.1785	7.62906	23.9871	-1.65268	2.85805e-28	2.25803e-26	DOWN
ENSG00000153214	TMEM87B	transmembrane protein 87B [Source:HGNC Symbol;Acc:HGNC:25913]	protein_coding	GO:0005623|GO:0016020|GO:0051179|GO:0031090|GO:0043227|GO:0051641|GO:0031224|GO:0005622|GO:0012505|GO:0043229|GO:0006810|GO:0046907|GO:0016021|GO:0005794|GO:0005737|GO:0043231|GO:0051649|GO:0000139|GO:0016482|GO:0005829|GO:0016197|GO:0016192|GO:0042147	cell|membrane|localization|organelle membrane|membrane-bounded organelle|cellular localization|intrinsic component of membrane|intracellular|endomembrane system|intracellular organelle|transport|intracellular transport|integral component of membrane|Golgi apparatus|cytoplasm|intracellular membrane-bounded organelle|establishment of localization in cell|Golgi membrane|cytosolic transport|cytosol|e…	-	-	-	-	2:112055223-112119318	409	655	358	2103	1403	2121	5.24359	6.00223	5.86584	19.5844	17.2444	22.0613	5.70388	19.63	-1.78305	4.18662e-28	3.28833e-26	DOWN
ENSG00000168938	PPIC	peptidylprolyl isomerase C [Source:HGNC Symbol;Acc:HGNC:9256]	protein_coding	GO:0005576|GO:0008152|GO:0005623|GO:0003824|GO:0009987|GO:0071704|GO:0044237|GO:0043227|GO:0033218|GO:0016853|GO:0005515|GO:0006457|GO:0005622|GO:0005615|GO:0008144|GO:0006807|GO:0031982|GO:0042277|GO:0005737|GO:0016018|GO:0070062|GO:0019538|GO:1903561|GO:0044267|GO:0003755|GO:0036211|GO:0006464|GO:0018193|GO:0018208|GO:0000413	extracellular region|metabolic process|cell|catalytic activity|cellular process|organic substance metabolic process|cellular metabolic process|membrane-bounded organelle|amide binding|isomerase activity|protein binding|protein folding|intracellular|extracellular space|drug binding|nitrogen compound metabolic process|vesicle|peptide binding|cytoplasm|cyclosporin A binding|extracellular exosome|pro…	-	-	-	-	5:123023250-123036741	44	66	39	341	247	351	1.29546	1.38892	1.4675	7.29269	6.97186	8.38414	1.38396	7.54956	-2.44759	4.53074e-28	3.54825e-26	DOWN
ENSG00000100031	GGT1	gamma-glutamyltransferase 1 [Source:HGNC Symbol;Acc:HGNC:4250]	protein_coding	GO:0005576|GO:0008152|GO:0000003|GO:0005623|GO:0022414|GO:0016020|GO:0002376|GO:0003824|GO:0009987|GO:0050896|GO:0071704|GO:0044237|GO:0043227|GO:0071944|GO:0002682|GO:0031224|GO:0016740|GO:0005886|GO:0005515|GO:0019953|GO:0006950|GO:0048609|GO:0016787|GO:0009605|GO:0005615|GO:0009058|GO:0006807|GO:0009056|GO:0051716|GO:0008233|GO:0034641|GO:0031982|GO:0006520|GO:0044281|GO:0044249|GO:0016021|GO:…	extracellular region|metabolic process|reproduction|cell|reproductive process|membrane|immune system process|catalytic activity|cellular process|response to stimulus|organic substance metabolic process|cellular metabolic process|membrane-bounded organelle|cell periphery|regulation of immune system process|intrinsic component of membrane|transferase activity|plasma membrane|protein binding|sexual …	K18592	gamma-glutamyltranspeptidase / glutathione hydrolase / leukotriene-C4 hydrolase[3.4.19.14]	hsa01100|hsa00590|hsa00480|hsa00430	Metabolic pathways - Homo sapiens (human)|Arachidonic acid metabolism - Homo sapiens (human)|Glutathione metabolism - Homo sapiens (human)|Taurine and hypotaurine metabolism - Homo sapiens (human)	22:24583750-24629005	185	206	138	923	776	830	1.16786	0.929502	1.11337	4.23239	4.69639	4.2509	1.07024	4.39323	-2.03734	7.08218e-28	5.48247e-26	DOWN
ENSG00000136156	ITM2B	integral membrane protein 2B [Source:HGNC Symbol;Acc:HGNC:6174]	protein_coding	GO:0005576|GO:0008152|GO:0005623|GO:0016020|GO:0032502|GO:0009987|GO:0097367|GO:0071704|GO:0044237|GO:0031090|GO:0043227|GO:0043167|GO:0033218|GO:0048856|GO:0071944|GO:0097159|GO:0009892|GO:0031224|GO:0019222|GO:0005886|GO:0005515|GO:0005622|GO:0012505|GO:0005615|GO:0009058|GO:0043229|GO:0006807|GO:0048523|GO:0036094|GO:0050794|GO:0031324|GO:0031982|GO:0005768|GO:0030660|GO:0031323|GO:0044249|GO:…	extracellular region|metabolic process|cell|membrane|developmental process|cellular process|carbohydrate derivative binding|organic substance metabolic process|cellular metabolic process|organelle membrane|membrane-bounded organelle|ion binding|amide binding|anatomical structure development|cell periphery|organic cyclic compound binding|negative regulation of metabolic process|intrinsic component…	-	-	-	-	13:48233158-48270357	1120	1543	955	4765	3437	4260	7.0805	6.97232	7.71598	21.8814	20.831	21.8494	7.25627	21.5206	-1.56842	7.27591e-28	5.60016e-26	DOWN
ENSG00000134824	FADS2	fatty acid desaturase 2 [Source:HGNC Symbol;Acc:HGNC:3575]	protein_coding	GO:0008152|GO:0005623|GO:0016020|GO:0003824|GO:0009987|GO:0071704|GO:0044237|GO:0016491|GO:0043227|GO:0071944|GO:0031224|GO:0005886|GO:0005789|GO:0005622|GO:0042175|GO:0012505|GO:0009058|GO:0043229|GO:0031226|GO:0044281|GO:0044249|GO:0016021|GO:0055114|GO:0044255|GO:0005783|GO:0016705|GO:0006082|GO:0006629|GO:0005737|GO:0043231|GO:0005887|GO:0008610|GO:0016717|GO:0006631|GO:0001676|GO:0019752|GO:…	metabolic process|cell|membrane|catalytic activity|cellular process|organic substance metabolic process|cellular metabolic process|oxidoreductase activity|membrane-bounded organelle|cell periphery|intrinsic component of membrane|plasma membrane|endoplasmic reticulum membrane|intracellular|nuclear outer membrane-endoplasmic reticulum membrane network|endomembrane system|biosynthetic process|intrac…	K10226	acyl-CoA 6-desaturase (Delta-6 desaturase)[1.14.19.3]	hsa03320|hsa01212|hsa00592|hsa01040	PPAR signaling pathway - Homo sapiens (human)|Fatty acid metabolism - Homo sapiens (human)|alpha-Linolenic acid metabolism - Homo sapiens (human)|Biosynthesis of unsaturated fatty acids - Homo sapiens (human)	11:61792980-61867354	4904	6374	3872	17658	14531	16525	23.73	22.0458	23.9455	62.0662	67.4105	64.8744	23.2404	64.7837	-1.47899	4.45243e-27	3.2948e-25	DOWN
ENSG00000116133	DHCR24	24-dehydrocholesterol reductase [Source:HGNC Symbol;Acc:HGNC:2859]	protein_coding	GO:0023052|GO:0008152|GO:0000003|GO:0005623|GO:0022414|GO:0016020|GO:0032502|GO:0003824|GO:0009987|GO:0051179|GO:0050896|GO:0071704|GO:0044237|GO:0031090|GO:0016491|GO:0007165|GO:0003823|GO:0043227|GO:0043167|GO:0033218|GO:0003006|GO:0048856|GO:0033036|GO:0048037|GO:0097159|GO:0008283|GO:0016043|GO:0009892|GO:0031224|GO:0019222|GO:0005515|GO:0005789|GO:0007154|GO:0006950|GO:0005622|GO:0042175|GO:…	signaling|metabolic process|reproduction|cell|reproductive process|membrane|developmental process|catalytic activity|cellular process|localization|response to stimulus|organic substance metabolic process|cellular metabolic process|organelle membrane|oxidoreductase activity|signal transduction|antigen binding|membrane-bounded organelle|ion binding|amide binding|developmental process involved in re…	K09828	Delta24-sterol reductase [EC: 1.3.1.-][-]	hsa01100|hsa00100	Metabolic pathways - Homo sapiens (human)|Steroid biosynthesis - Homo sapiens (human)	1:54849633-54887218	7559	9349	4891	29609	21297	24533	70.8873	62.6664	58.6197	201.694	191.473	186.655	64.0578	193.274	-1.5932	6.81104e-27	4.99886e-25	DOWN
ENSG00000123836	PFKFB2	6-phosphofructo-2-kinase/fructose-2,6-biphosphatase 2 [Source:HGNC Symbol;Acc:HGNC:8873]	protein_coding	GO:0023052|GO:0008152|GO:0005623|GO:0003824|GO:0009987|GO:0051179|GO:0050896|GO:0097367|GO:0071704|GO:0044237|GO:0043167|GO:0033036|GO:0097159|GO:0016740|GO:0019222|GO:0005515|GO:0007154|GO:0009893|GO:0005622|GO:1904951|GO:0065009|GO:0016787|GO:0023051|GO:0006807|GO:0009056|GO:0051050|GO:0036094|GO:0050794|GO:0045184|GO:0044262|GO:0034641|GO:0032940|GO:0005975|GO:0046883|GO:0006810|GO:0006139|GO:…	signaling|metabolic process|cell|catalytic activity|cellular process|localization|response to stimulus|carbohydrate derivative binding|organic substance metabolic process|cellular metabolic process|ion binding|macromolecule localization|organic cyclic compound binding|transferase activity|regulation of metabolic process|protein binding|cell communication|positive regulation of metabolic process|i…	K19029	6-phosphofructo-2-kinase / fructose-2,6-biphosphatase 2[3.1.3.46]	hsa04152|hsa04919|hsa00051	AMPK signaling pathway - Homo sapiens (human)|Thyroid hormone signaling pathway - Homo sapiens (human)|Fructose and mannose metabolism - Homo sapiens (human)	1:207034366-207081024	372	617	335	1955	1337	1582	2.27788	2.70046	2.62165	8.69561	7.8488	7.85919	2.53333	8.13454	-1.68303	8.72648e-27	6.33543e-25	DOWN
ENSG00000135862	LAMC1	laminin subunit gamma 1 [Source:HGNC Symbol;Acc:HGNC:6492]	protein_coding	GO:0040011|GO:0005576|GO:0008152|GO:0005623|GO:0032991|GO:0032502|GO:0009987|GO:0051179|GO:0005198|GO:0071704|GO:0044237|GO:0048870|GO:0043227|GO:0048856|GO:0043234|GO:0008283|GO:0016043|GO:0007155|GO:0031012|GO:0005622|GO:0012505|GO:0009653|GO:0005615|GO:0043229|GO:0006807|GO:0005201|GO:0050794|GO:0031982|GO:0009888|GO:0050673|GO:0022607|GO:0031589|GO:0008284|GO:0043062|GO:0048468|GO:0005578|GO:…	locomotion|extracellular region|metabolic process|cell|macromolecular complex|developmental process|cellular process|localization|structural molecule activity|organic substance metabolic process|cellular metabolic process|cell motility|membrane-bounded organelle|anatomical structure development|protein complex|cell proliferation|cellular component organization|cell adhesion|extracellular matrix|i…	K05635	laminin, gamma 1[-]	hsa05200|hsa04151|hsa05165|hsa04510|hsa05145|hsa05146|hsa05222|hsa04512|hsa05020	Pathways in cancer - Homo sapiens (human)|PI3K-Akt signaling pathway - Homo sapiens (human)|Human papillomavirus infection - Homo sapiens (human)|Focal adhesion - Homo sapiens (human)|Toxoplasmosis - Homo sapiens (human)|Amoebiasis - Homo sapiens (human)|Small cell lung cancer - Homo sapiens (human)|ECM-receptor interaction - Homo sapiens (human)|Prion diseases - Homo sapiens (human)	1:183023460-183145592	4773	6159	3423	17966	13373	15108	36.8668	34.0032	33.7904	100.8	99.0279	94.6751	34.8868	98.1678	-1.49257	1.61106e-26	1.15404e-24	DOWN
ENSG00000171617	ENC1	ectodermal-neural cortex 1 [Source:HGNC Symbol;Acc:HGNC:3345]	protein_coding	GO:0008152|GO:0005623|GO:0032991|GO:0032502|GO:0009987|GO:0071704|GO:0044237|GO:0043227|GO:0048856|GO:0050793|GO:0044297|GO:0016043|GO:0009892|GO:0019222|GO:0005515|GO:1902494|GO:0005622|GO:0009058|GO:0043229|GO:0006807|GO:0009056|GO:0048523|GO:0050794|GO:0034641|GO:0031324|GO:0045597|GO:0051130|GO:0036477|GO:0031323|GO:0051128|GO:0044249|GO:0048468|GO:0043025|GO:0030030|GO:0009890|GO:1990234|GO:…	metabolic process|cell|macromolecular complex|developmental process|cellular process|organic substance metabolic process|cellular metabolic process|membrane-bounded organelle|anatomical structure development|regulation of developmental process|cell body|cellular component organization|negative regulation of metabolic process|regulation of metabolic process|protein binding|catalytic complex|intrac…	-	-	-	-	5:74627406-74641424	346	529	284	1631	1192	1385	2.24782	2.45645	2.35801	7.69672	7.42415	7.29995	2.35409	7.47361	-1.66663	1.62004e-26	1.15738e-24	DOWN
ENSG00000204379	XAGE1A	X antigen family member 1A [Source:HGNC Symbol;Acc:HGNC:4111]	protein_coding	GO:0005515	protein binding	-	-	-	-	X:52495676-52500812	65	91	51	453	324	339	3.32761	3.32982	3.3368	16.8454	15.9018	14.08	3.33141	15.609	-2.22818	2.64851e-26	1.85271e-24	DOWN
ENSG00000167608	TMC4	transmembrane channel like 4 [Source:HGNC Symbol;Acc:HGNC:22998]	protein_coding	GO:0016020|GO:0031224|GO:0016021	membrane|intrinsic component of membrane|integral component of membrane	-	-	-	-	19:54160108-54173250	245	337	198	1217	808	1179	3.65444	3.59294	3.77451	13.1859	11.5545	14.2677	3.67396	13.0027	-1.8234	3.74085e-26	2.58986e-24	DOWN
ENSG00000165105	RASEF	RAS and EF-hand domain containing [Source:HGNC Symbol;Acc:HGNC:26464]	protein_coding	GO:0005623|GO:0003824|GO:0009987|GO:0097367|GO:0043167|GO:0097159|GO:0016043|GO:0005515|GO:0005622|GO:0016787|GO:0036094|GO:0016817|GO:0022607|GO:0001882|GO:0042802|GO:0005737|GO:0000166|GO:0043169|GO:0006461|GO:0032555|GO:0048471|GO:0032549|GO:0035639|GO:0046872|GO:0016818|GO:0017076|GO:0005829|GO:0001883|GO:0019003|GO:0019001|GO:0005509|GO:0051259|GO:0005525|GO:0032561|GO:0016462|GO:0051260|GO:…	cell|catalytic activity|cellular process|carbohydrate derivative binding|ion binding|organic cyclic compound binding|cellular component organization|protein binding|intracellular|hydrolase activity|small molecule binding|hydrolase activity, acting on acid anhydrides|cellular component assembly|nucleoside binding|identical protein binding|cytoplasm|nucleotide binding|cation binding|protein complex…	-	-	-	-	9:82979585-83063177	334	519	279	1720	1132	1918	3.37968	3.75372	3.60807	12.6422	10.9814	15.7457	3.58049	13.1231	-1.87388	4.25644e-26	2.93171e-24	DOWN
ENSG00000075886	TUBA3D	tubulin alpha 3d [Source:HGNC Symbol;Acc:HGNC:24071]	protein_coding	GO:0005623|GO:0003824|GO:0009987|GO:0005198|GO:0097367|GO:0007017|GO:0043227|GO:0043167|GO:0097159|GO:0016043|GO:0005515|GO:0005622|GO:0016787|GO:0043229|GO:0005200|GO:0036094|GO:0016817|GO:0001882|GO:0006996|GO:0005737|GO:0000166|GO:0099512|GO:0043231|GO:0032555|GO:0005634|GO:0032549|GO:0035639|GO:0005856|GO:0016818|GO:0017076|GO:0007010|GO:0001883|GO:0019001|GO:0005874|GO:0015630|GO:0005525|GO:…	cell|catalytic activity|cellular process|structural molecule activity|carbohydrate derivative binding|microtubule-based process|membrane-bounded organelle|ion binding|organic cyclic compound binding|cellular component organization|protein binding|intracellular|hydrolase activity|intracellular organelle|structural constituent of cytoskeleton|small molecule binding|hydrolase activity, acting on aci…	K07374	tubulin alpha[-]	hsa04530|hsa04145|hsa04210|hsa04540	Tight junction - Homo sapiens (human)|Phagosome - Homo sapiens (human)|Apoptosis - Homo sapiens (human)|Gap junction - Homo sapiens (human)	2:131476093-131482934	123	207	116	756	604	661	4.89117	5.88361	5.89531	21.8371	23.0265	21.3252	5.5567	22.0629	-1.98932	4.56599e-26	3.12887e-24	DOWN
ENSG00000149485	FADS1	fatty acid desaturase 1 [Source:HGNC Symbol;Acc:HGNC:3574]	protein_coding	GO:0023052|GO:0008152|GO:0005623|GO:0016020|GO:0032502|GO:0003824|GO:0009987|GO:0050896|GO:0071704|GO:0044237|GO:0016491|GO:0043227|GO:0050793|GO:0031224|GO:0019222|GO:0005789|GO:0007154|GO:0006950|GO:0005622|GO:0042175|GO:0012505|GO:0009605|GO:0009058|GO:0043229|GO:0006807|GO:0051716|GO:0050794|GO:0009991|GO:0034641|GO:0006139|GO:0031323|GO:0019637|GO:0044281|GO:0044249|GO:0016021|GO:0006725|GO:…	signaling|metabolic process|cell|membrane|developmental process|catalytic activity|cellular process|response to stimulus|organic substance metabolic process|cellular metabolic process|oxidoreductase activity|membrane-bounded organelle|regulation of developmental process|intrinsic component of membrane|regulation of metabolic process|endoplasmic reticulum membrane|cell communication|response to st…	K10224	acyl-CoA (8-3)-desaturase (Delta-5 desaturase)[1.14.19.44]	hsa01212|hsa01040	Fatty acid metabolism - Homo sapiens (human)|Biosynthesis of unsaturated fatty acids - Homo sapiens (human)	11:61799625-61829318	1499	2017	1101	5640	4383	4964	6.80118	6.54115	6.38427	18.5878	19.0651	18.2725	6.57553	18.6418	-1.50336	6.40757e-26	4.35747e-24	DOWN
ENSG00000145632	PLK2	polo like kinase 2 [Source:HGNC Symbol;Acc:HGNC:19699]	protein_coding	GO:0023052|GO:0008152|GO:0005623|GO:0032502|GO:0003824|GO:0009987|GO:0007610|GO:0004871|GO:0050896|GO:0097367|GO:0071704|GO:0044237|GO:0007017|GO:0007165|GO:0043167|GO:0048856|GO:0023057|GO:0050793|GO:0097159|GO:0016043|GO:0016740|GO:0019222|GO:0044877|GO:0000075|GO:0042995|GO:0005515|GO:0007154|GO:0009893|GO:0006950|GO:0005622|GO:0065009|GO:0023051|GO:0043229|GO:0006807|GO:0009056|GO:0051716|GO:…	signaling|metabolic process|cell|developmental process|catalytic activity|cellular process|behavior|signal transducer activity|response to stimulus|carbohydrate derivative binding|organic substance metabolic process|cellular metabolic process|microtubule-based process|signal transduction|ion binding|anatomical structure development|negative regulation of signaling|regulation of developmental proc…	K08861	polo-like kinase 2[2.7.11.21]	hsa04068	FoxO signaling pathway - Homo sapiens (human)	5:58453982-58460260	166	256	114	826	795	849	1.18794	1.30946	1.04264	4.29371	5.45429	4.92923	1.18001	4.89241	-2.05174	9.10718e-26	6.1777e-24	DOWN
ENSG00000107281	NPDC1	neural proliferation, differentiation and control 1 [Source:HGNC Symbol;Acc:HGNC:7899]	protein_coding	GO:0005623|GO:0016020|GO:0002376|GO:0050896|GO:0006955|GO:0071944|GO:0002682|GO:0031224|GO:0005886|GO:0005515|GO:0050776|GO:0016021	cell|membrane|immune system process|response to stimulus|immune response|cell periphery|regulation of immune system process|intrinsic component of membrane|plasma membrane|protein binding|regulation of immune response|integral component of membrane	-	-	-	-	9:137039470-137046203	601	637	424	2441	1742	2163	10.0075	7.58153	9.02317	29.5247	27.8089	29.2208	8.87073	28.8515	-1.70152	9.69796e-26	6.54539e-24	DOWN
ENSG00000217442	SYCE3	synaptonemal complex central element protein 3 [Source:HGNC Symbol;Acc:HGNC:35245]	protein_coding	GO:0008152|GO:0000003|GO:0005623|GO:0022414|GO:0009987|GO:0071704|GO:0044237|GO:0043227|GO:0016043|GO:0005515|GO:0019953|GO:0048609|GO:0005622|GO:0043229|GO:0006807|GO:0050794|GO:0034641|GO:0006139|GO:0022607|GO:0007049|GO:0010942|GO:0006725|GO:0008219|GO:0006996|GO:0010941|GO:0045132|GO:0007276|GO:0070192|GO:0046483|GO:0007059|GO:0051301|GO:0043231|GO:0051321|GO:0007131|GO:0005694|GO:0012501|GO:…	metabolic process|reproduction|cell|reproductive process|cellular process|organic substance metabolic process|cellular metabolic process|membrane-bounded organelle|cellular component organization|protein binding|sexual reproduction|multicellular organismal reproductive process|intracellular|intracellular organelle|nitrogen compound metabolic process|regulation of cellular process|cellular nitroge…	-	-	-	-	22:50551112-50562905	51	63	23	328	257	305	4.79543	4.23415	2.76388	22.4025	23.1672	23.267	3.93115	22.9456	-2.54519	1.27192e-25	8.4876e-24	DOWN
ENSG00000206503	HLA-A	major histocompatibility complex, class I, A [Source:HGNC Symbol;Acc:HGNC:4931]	protein_coding	GO:0001906|GO:0005576|GO:0023052|GO:0008152|GO:0005623|GO:0032991|GO:0016020|GO:0002376|GO:0009987|GO:0050896|GO:0071704|GO:0044237|GO:0002683|GO:0031090|GO:0007165|GO:0006955|GO:0003823|GO:0043227|GO:0042267|GO:0033218|GO:0043234|GO:0071944|GO:0002682|GO:0031224|GO:0009986|GO:0005886|GO:0005515|GO:0005789|GO:0007154|GO:0006950|GO:0005622|GO:0042175|GO:0012505|GO:0005615|GO:0043229|GO:0006807|GO:…	cell killing|extracellular region|signaling|metabolic process|cell|macromolecular complex|membrane|immune system process|cellular process|response to stimulus|organic substance metabolic process|cellular metabolic process|negative regulation of immune system process|organelle membrane|signal transduction|immune response|antigen binding|membrane-bounded organelle|natural killer cell mediated cytot…	-	-	-	-	6:29941260-29945884	126	171	96	635	512	685	2.00891	1.94874	1.95617	7.35412	7.82611	8.86066	1.97127	8.01363	-2.02333	1.85038e-25	1.23032e-23	DOWN
ENSG00000175115	PACS1	phosphofurin acidic cluster sorting protein 1 [Source:HGNC Symbol;Acc:HGNC:30032]	protein_coding	GO:0005623|GO:0009987|GO:0051179|GO:0043227|GO:0033036|GO:0051641|GO:0016043|GO:0005515|GO:0005622|GO:0012505|GO:0043229|GO:0045184|GO:0031982|GO:0006810|GO:0044325|GO:0046907|GO:0061024|GO:0005794|GO:0010256|GO:0097708|GO:0008104|GO:0005737|GO:0043231|GO:0051649|GO:0016032|GO:0015031|GO:0005798|GO:0071702|GO:0007009|GO:0072659|GO:0006886|GO:0072594|GO:0034613|GO:0005829|GO:0031410|GO:0016192|GO:…	cell|cellular process|localization|membrane-bounded organelle|macromolecule localization|cellular localization|cellular component organization|protein binding|intracellular|endomembrane system|intracellular organelle|establishment of protein localization|vesicle|transport|ion channel binding|intracellular transport|membrane organization|Golgi apparatus|endomembrane system organization|intracellul…	-	-	-	-	11:66070363-66244747	760	992	522	2952	2245	2536	4.51022	4.20786	3.9591	12.7252	12.7728	12.21	4.22572	12.5693	-1.57264	2.36178e-25	1.55877e-23	DOWN
ENSG00000166451	CENPN	centromere protein N [Source:HGNC Symbol;Acc:HGNC:30873]	protein_coding	GO:0005623|GO:0032991|GO:0009987|GO:0043227|GO:0043234|GO:0016043|GO:0005622|GO:0043229|GO:0000776|GO:0022607|GO:0007049|GO:0006996|GO:0007062|GO:0006325|GO:0005737|GO:0007059|GO:0043231|GO:0005694|GO:0000819|GO:0005634|GO:0034728|GO:0000777|GO:0006333|GO:0031981|GO:0031497|GO:0005829|GO:0006338|GO:0051276|GO:0005654|GO:0000793|GO:0006334|GO:0043044|GO:0034508|GO:0034724|GO:0000775|GO:0034080|GO:…	cell|macromolecular complex|cellular process|membrane-bounded organelle|protein complex|cellular component organization|intracellular|intracellular organelle|kinetochore|cellular component assembly|cell cycle|organelle organization|sister chromatid cohesion|chromatin organization|cytoplasm|chromosome segregation|intracellular membrane-bounded organelle|chromosome|sister chromatid segregation|nucl…	-	-	-	-	16:81006498-81033114	1055	1729	960	5188	3578	3953	13.4884	15.8004	15.6863	48.1808	43.8564	41.0033	14.9917	44.3468	-1.56467	2.8652e-25	1.8772e-23	DOWN
ENSG00000118985	ELL2	elongation factor for RNA polymerase II 2 [Source:HGNC Symbol;Acc:HGNC:17064]	protein_coding	GO:0008152|GO:0005623|GO:0032991|GO:0009987|GO:0071704|GO:0044237|GO:0043227|GO:0043234|GO:0019222|GO:0005515|GO:0005622|GO:0009058|GO:0043229|GO:0006807|GO:0050794|GO:0034641|GO:0006139|GO:0031323|GO:0044249|GO:0006725|GO:0008023|GO:0046483|GO:0043231|GO:0051171|GO:0005634|GO:0051252|GO:0031981|GO:0016070|GO:0034645|GO:0010467|GO:0010468|GO:0005654|GO:0006355|GO:2001141|GO:0006351|GO:0032774|GO:…	metabolic process|cell|macromolecular complex|cellular process|organic substance metabolic process|cellular metabolic process|membrane-bounded organelle|protein complex|regulation of metabolic process|protein binding|intracellular|biosynthetic process|intracellular organelle|nitrogen compound metabolic process|regulation of cellular process|cellular nitrogen compound metabolic process|nucleobase-…	-	-	-	-	5:95885098-95962071	411	796	423	2170	1734	2151	3.30733	4.5784	4.35028	12.6841	13.3773	14.043	4.07867	13.3682	-1.71263	2.87776e-25	1.88084e-23	DOWN
ENSG00000275074	NUDT18	nudix hydrolase 18 [Source:HGNC Symbol;Acc:HGNC:26194]	protein_coding	GO:0008152|GO:0005623|GO:0003824|GO:0009987|GO:0071704|GO:0044237|GO:0043167|GO:0005515|GO:0005622|GO:0016787|GO:0006807|GO:0009056|GO:0034641|GO:0016817|GO:0006139|GO:0019637|GO:0044281|GO:1901135|GO:0006725|GO:0046483|GO:0005737|GO:1901657|GO:0043169|GO:1901292|GO:0009116|GO:0046872|GO:0019693|GO:0006796|GO:0016818|GO:0046434|GO:0034656|GO:0019439|GO:0005829|GO:1901565|GO:0009134|GO:0009264|GO:…	metabolic process|cell|catalytic activity|cellular process|organic substance metabolic process|cellular metabolic process|ion binding|protein binding|intracellular|hydrolase activity|nitrogen compound metabolic process|catabolic process|cellular nitrogen compound metabolic process|hydrolase activity, acting on acid anhydrides|nucleobase-containing compound metabolic process|organophosphate metabo…	-	-	-	-	8:22106872-22109419	168	215	117	803	629	697	3.83863	3.51132	3.4166	13.3275	13.7785	12.9206	3.58885	13.3422	-1.8944	1.59597e-24	9.92386e-23	DOWN
ENSG00000198894	CIPC	CLOCK interacting pacemaker [Source:HGNC Symbol;Acc:HGNC:20365]	protein_coding	GO:0008152|GO:0005623|GO:0009987|GO:0048511|GO:0007623|GO:0071704|GO:0044237|GO:0043227|GO:0042754|GO:0009892|GO:0019222|GO:0005515|GO:0005622|GO:0042752|GO:0009058|GO:0043229|GO:0006807|GO:0048523|GO:0050794|GO:0034641|GO:0031324|GO:0006139|GO:0031323|GO:0044249|GO:0006725|GO:0009890|GO:0046483|GO:0005737|GO:0043231|GO:0051171|GO:0010629|GO:0005634|GO:0051252|GO:0016070|GO:0005829|GO:0034645|GO:…	metabolic process|cell|cellular process|rhythmic process|circadian rhythm|organic substance metabolic process|cellular metabolic process|membrane-bounded organelle|negative regulation of circadian rhythm|negative regulation of metabolic process|regulation of metabolic process|protein binding|intracellular|regulation of circadian rhythm|biosynthetic process|intracellular organelle|nitrogen compoun…	-	-	-	-	14:77098097-77117287	79	267	100	1137	840	1037	0.866038	2.09213	1.40105	9.05393	8.82825	9.22303	1.45307	9.03507	-2.63643	2.0635e-24	1.27425e-22	DOWN
ENSG00000196781	TLE1	transducin like enhancer of split 1 [Source:HGNC Symbol;Acc:HGNC:11837]	protein_coding	GO:0023052|GO:0008152|GO:0005623|GO:0000988|GO:0032502|GO:0009987|GO:0050896|GO:0071704|GO:0044237|GO:0000989|GO:0007165|GO:0043227|GO:0048856|GO:0023057|GO:0016043|GO:0009892|GO:0019222|GO:0005515|GO:0007154|GO:0009893|GO:0005622|GO:0023051|GO:0009653|GO:0009058|GO:0043229|GO:0006807|GO:0051716|GO:0048523|GO:0050794|GO:0034641|GO:0031324|GO:0035556|GO:0006139|GO:0022607|GO:0060548|GO:0031323|GO:…	signaling|metabolic process|cell|transcription factor activity, protein binding|developmental process|cellular process|response to stimulus|organic substance metabolic process|cellular metabolic process|transcription factor activity, transcription factor binding|signal transduction|membrane-bounded organelle|anatomical structure development|negative regulation of signaling|cellular component orga…	-	-	-	-	9:81583683-81689305	280	431	250	1236	971	1264	3.31036	3.64217	3.77745	10.6145	11.0058	12.1241	3.57666	11.2481	-1.653	5.80222e-24	3.51034e-22	DOWN
ENSG00000124260	MAGEA10	MAGE family member A10 [Source:HGNC Symbol;Acc:HGNC:6797]	protein_coding	GO:0005623|GO:0043227|GO:0005622|GO:0043229|GO:0005737|GO:0043231|GO:0005634|GO:0031981|GO:0005829|GO:0005654	cell|membrane-bounded organelle|intracellular|intracellular organelle|cytoplasm|intracellular membrane-bounded organelle|nucleus|nuclear lumen|cytosol|nucleoplasm	-	-	-	-	X:152133310-152138578	214	270	202	1093	768	951	2.12008	1.91191	2.55759	7.86547	7.29431	7.6437	2.19653	7.60116	-1.79099	6.00087e-24	3.62237e-22	DOWN
ENSG00000111678	C12orf57	chromosome 12 open reading frame 57 [Source:HGNC Symbol;Acc:HGNC:29521]	protein_coding	GO:0005623|GO:0032502|GO:0009987|GO:0007610|GO:0048856|GO:0016043|GO:0005622|GO:0009653|GO:0021537|GO:0007420|GO:0048513|GO:0060322|GO:0048468|GO:0061744|GO:0022038|GO:0030030|GO:0007423|GO:0009887|GO:0009791|GO:0050877|GO:0021678|GO:0005737|GO:0048731|GO:0030900|GO:0007275|GO:0003012|GO:0000902|GO:0048666|GO:0007417|GO:0007399|GO:0032990|GO:0021591|GO:0006936|GO:0030154|GO:0001654|GO:0000904|GO:…	cell|developmental process|cellular process|behavior|anatomical structure development|cellular component organization|intracellular|anatomical structure morphogenesis|telencephalon development|brain development|animal organ development|head development|cell development|motor behavior|corpus callosum development|cell projection organization|sensory organ development|animal organ morphogenesis|post…	-	-	-	-	12:6942978-6946003	552	735	495	2276	1905	1917	9.4435	8.98767	10.8228	28.2835	31.2445	26.6073	9.75133	28.7117	-1.55797	6.66943e-24	4.01691e-22	DOWN
ENSG00000189369	GSPT2	G1 to S phase transition 2 [Source:HGNC Symbol;Acc:HGNC:4622]	protein_coding	GO:0008152|GO:0005623|GO:0032991|GO:0003824|GO:0009987|GO:0097367|GO:0071704|GO:0044237|GO:0043167|GO:0043234|GO:0097159|GO:0016043|GO:0009892|GO:0019222|GO:0005515|GO:0005622|GO:0016787|GO:0009058|GO:0006807|GO:0009056|GO:0036094|GO:0034641|GO:0016817|GO:0006139|GO:0007049|GO:0018444|GO:0044249|GO:0006725|GO:0001882|GO:0003676|GO:0046483|GO:0005737|GO:0000166|GO:0019538|GO:0044267|GO:0010629|GO:…	metabolic process|cell|macromolecular complex|catalytic activity|cellular process|carbohydrate derivative binding|organic substance metabolic process|cellular metabolic process|ion binding|protein complex|organic cyclic compound binding|cellular component organization|negative regulation of metabolic process|regulation of metabolic process|protein binding|intracellular|hydrolase activity|biosynth…	K03267	peptide chain release factor subunit 3[-]	hsa03015	mRNA surveillance pathway - Homo sapiens (human)	X:51743431-51746232	60	96	44	390	263	376	1.59062	1.81908	1.49078	7.51012	6.68429	8.08701	1.63349	7.42714	-2.18485	6.69792e-24	4.02504e-22	DOWN
ENSG00000141458	NPC1	NPC intracellular cholesterol transporter 1 [Source:HGNC Symbol;Acc:HGNC:7897]	protein_coding	GO:0005576|GO:0023052|GO:0008152|GO:0005623|GO:0016020|GO:0009987|GO:0051179|GO:0005215|GO:0007610|GO:0004871|GO:0050896|GO:0071704|GO:0044237|GO:0031090|GO:0007165|GO:0043227|GO:0097006|GO:0033036|GO:0051641|GO:0071944|GO:0097159|GO:0016043|GO:0009892|GO:0031224|GO:0019222|GO:0005886|GO:0007626|GO:0005515|GO:0004872|GO:0007154|GO:0005622|GO:0012505|GO:0038023|GO:0008289|GO:0005615|GO:0009058|GO:…	extracellular region|signaling|metabolic process|cell|membrane|cellular process|localization|transporter activity|behavior|signal transducer activity|response to stimulus|organic substance metabolic process|cellular metabolic process|organelle membrane|signal transduction|membrane-bounded organelle|regulation of plasma lipoprotein particle levels|macromolecule localization|cellular localization|c…	K12385	Niemann-Pick C1 protein[-]	hsa04142|hsa04979	Lysosome - Homo sapiens (human)|Cholesterol metabolism - Homo sapiens (human)	18:23506184-23586898	732	864	530	2796	2005	2324	3.8354	3.23578	3.54909	10.6415	10.0716	9.87916	3.54009	10.1974	-1.52635	7.98081e-24	4.77462e-22	DOWN
ENSG00000143761	ARF1	ADP ribosylation factor 1 [Source:HGNC Symbol;Acc:HGNC:652]	protein_coding	GO:0005576|GO:0045202|GO:0023052|GO:0008152|GO:0005623|GO:0032991|GO:0098772|GO:0016020|GO:0002376|GO:0032502|GO:0003824|GO:0009987|GO:0030054|GO:0051179|GO:0004871|GO:0050896|GO:0097367|GO:0030234|GO:0071704|GO:0044237|GO:0031090|GO:0030055|GO:0051707|GO:0007165|GO:0043227|GO:0043167|GO:0097060|GO:0097006|GO:0048856|GO:0033036|GO:0043234|GO:0023057|GO:0005057|GO:0051641|GO:0071944|GO:0050793|GO:…	extracellular region|synapse|signaling|metabolic process|cell|macromolecular complex|molecular function regulator|membrane|immune system process|developmental process|catalytic activity|cellular process|cell junction|localization|signal transducer activity|response to stimulus|carbohydrate derivative binding|enzyme regulator activity|organic substance metabolic process|cellular metabolic process|…	K07937	ADP-ribosylation factor 1[-]	hsa04144|hsa04072|hsa05134|hsa05110	Endocytosis - Homo sapiens (human)|Phospholipase D signaling pathway - Homo sapiens (human)|Legionellosis - Homo sapiens (human)|Vibrio cholerae infection - Homo sapiens (human)	1:228082660-228099212	4197	6286	2911	14784	12388	14635	38.3896	41.0974	34.0297	98.2273	108.633	108.605	37.8389	105.155	-1.47458	2.32419e-23	1.35428e-21	DOWN
ENSG00000184254	ALDH1A3	aldehyde dehydrogenase 1 family member A3 [Source:HGNC Symbol;Acc:HGNC:409]	protein_coding	GO:0005576|GO:0008152|GO:0005623|GO:0016020|GO:0032502|GO:0003824|GO:0009987|GO:0007610|GO:0050896|GO:0071704|GO:0044237|GO:0042445|GO:0016491|GO:0043227|GO:0043167|GO:0048856|GO:0071944|GO:0048037|GO:0097159|GO:0016043|GO:0005886|GO:0007626|GO:0005515|GO:0005622|GO:0009653|GO:0009605|GO:0005615|GO:0009058|GO:0043229|GO:0048646|GO:0042562|GO:0036094|GO:0050794|GO:0021537|GO:0031982|GO:0009888|GO:…	extracellular region|metabolic process|cell|membrane|developmental process|catalytic activity|cellular process|behavior|response to stimulus|organic substance metabolic process|cellular metabolic process|hormone metabolic process|oxidoreductase activity|membrane-bounded organelle|ion binding|anatomical structure development|cell periphery|cofactor binding|organic cyclic compound binding|cellular …	K00129	aldehyde dehydrogenase (NAD(P)+)[1.2.1.5]	hsa01100|hsa05204|hsa00980|hsa00982|hsa00010|hsa00350|hsa00410|hsa00340|hsa00360	Metabolic pathways - Homo sapiens (human)|Chemical carcinogenesis - Homo sapiens (human)|Metabolism of xenobiotics by cytochrome P450 - Homo sapiens (human)|Drug metabolism - cytochrome P450 - Homo sapiens (human)|Glycolysis / Gluconeogenesis - Homo sapiens (human)|Tyrosine metabolism - Homo sapiens (human)|beta-Alanine metabolism - Homo sapiens (human)|Histidine metabolism - Homo sapiens (human)…	15:100877714-100916626	918	1528	758	4102	2718	3732	10.0829	11.9959	10.6403	32.727	28.6206	33.256	10.9064	31.5345	-1.53176	2.58692e-23	1.49763e-21	DOWN
ENSG00000198933	TBKBP1	TBK1 binding protein 1 [Source:HGNC Symbol;Acc:HGNC:30140]	protein_coding	GO:0002376|GO:0050896|GO:0006955|GO:0005515|GO:0006950|GO:0006952|GO:0045087|GO:0016032	immune system process|response to stimulus|immune response|protein binding|response to stress|defense response|innate immune response|viral process	K12652	TANK-binding kinase 1-binding protein[-]	hsa04622	RIG-I-like receptor signaling pathway - Homo sapiens (human)	17:47694081-47712050	103	194	111	681	561	585	1.1547	1.55453	1.59037	5.54556	6.02948	5.32075	1.4332	5.63193	-1.97439	2.89503e-23	1.66523e-21	DOWN
ENSG00000143353	LYPLAL1	lysophospholipase like 1 [Source:HGNC Symbol;Acc:HGNC:20440]	protein_coding	GO:0005576|GO:0008152|GO:0005623|GO:0003824|GO:0009987|GO:0071704|GO:0044237|GO:0043227|GO:0005622|GO:0016787|GO:0005615|GO:0006807|GO:0009056|GO:0031982|GO:0016788|GO:0098599|GO:0005737|GO:0070062|GO:0019538|GO:1903561|GO:0044267|GO:0042157|GO:0052689|GO:0030163|GO:0016790|GO:0036211|GO:0008474|GO:0005829|GO:1901565|GO:0016298|GO:0042159|GO:0004620|GO:0004622|GO:0006464|GO:0098734|GO:0002084	extracellular region|metabolic process|cell|catalytic activity|cellular process|organic substance metabolic process|cellular metabolic process|membrane-bounded organelle|intracellular|hydrolase activity|extracellular space|nitrogen compound metabolic process|catabolic process|vesicle|hydrolase activity, acting on ester bonds|palmitoyl hydrolase activity|cytoplasm|extracellular exosome|protein met…	-	-	-	-	1:219173844-219212865	285	525	302	1658	1085	1399	4.53133	5.96632	6.13662	19.1484	16.5385	18.0461	5.54476	17.911	-1.69165	3.15816e-23	1.80884e-21	DOWN
ENSG00000138821	SLC39A8	solute carrier family 39 member 8 [Source:HGNC Symbol;Acc:HGNC:20862]	protein_coding	GO:0005623|GO:0016020|GO:0009987|GO:0051179|GO:0005215|GO:0031090|GO:0043227|GO:0071944|GO:0031224|GO:0005886|GO:0022857|GO:0006810|GO:0019725|GO:0031226|GO:0016021|GO:0042592|GO:0005887|GO:0015075|GO:0055082|GO:0048878|GO:0006811|GO:0055085|GO:0050801|GO:0034220|GO:0008324|GO:0006873|GO:0006812|GO:0030003|GO:0098655|GO:0030001|GO:0022890|GO:0072509|GO:0055065|GO:0070838|GO:0046873|GO:0006875|GO:…	cell|membrane|cellular process|localization|transporter activity|organelle membrane|membrane-bounded organelle|cell periphery|intrinsic component of membrane|plasma membrane|transmembrane transporter activity|transport|cellular homeostasis|intrinsic component of plasma membrane|integral component of membrane|homeostatic process|integral component of plasma membrane|ion transmembrane transporter a…	K14714	solute carrier family 39 (zinc transporter), member 8[-]	hsa04216	Ferroptosis - Homo sapiens (human)	4:102251041-102431258	188	381	141	1103	1542	2018	1.83316	2.65543	1.75712	7.8124	14.4149	15.9642	2.0819	12.7305	-2.61232	4.06121e-23	2.30153e-21	DOWN
ENSG00000120519	SLC10A7	solute carrier family 10 member 7 [Source:HGNC Symbol;Acc:HGNC:23088]	protein_coding	GO:0016020|GO:0051179|GO:0005215|GO:0031224|GO:0022857|GO:0006810|GO:0016021|GO:0015291|GO:0006811|GO:0055085|GO:0015293|GO:0006812|GO:0015672|GO:0030001|GO:0006814	membrane|localization|transporter activity|intrinsic component of membrane|transmembrane transporter activity|transport|integral component of membrane|secondary active transmembrane transporter activity|ion transport|transmembrane transport|symporter activity|cation transport|monovalent inorganic cation transport|metal ion transport|sodium ion transport	-	-	-	-	4:146253975-146521964	172	249	155	904	594	838	1.1755	1.21635	1.35384	4.48775	3.89193	4.64646	1.24857	4.34205	-1.7981	8.92115e-23	4.93086e-21	DOWN
ENSG00000104812	GYS1	glycogen synthase 1 [Source:HGNC Symbol;Acc:HGNC:4706]	protein_coding	GO:0008152|GO:0005623|GO:0016020|GO:0032502|GO:0003824|GO:0009987|GO:0071704|GO:0044237|GO:0048856|GO:0016740|GO:0005515|GO:0030246|GO:0005622|GO:0009058|GO:0036094|GO:0044262|GO:0005975|GO:0015980|GO:0006091|GO:0048513|GO:0044249|GO:0016234|GO:0055114|GO:0007507|GO:0016757|GO:0016772|GO:0005737|GO:0048731|GO:0007275|GO:0048029|GO:0019899|GO:0033692|GO:0019900|GO:0005976|GO:0072359|GO:0006112|GO:…	metabolic process|cell|membrane|developmental process|catalytic activity|cellular process|organic substance metabolic process|cellular metabolic process|anatomical structure development|transferase activity|protein binding|carbohydrate binding|intracellular|biosynthetic process|small molecule binding|cellular carbohydrate metabolic process|carbohydrate metabolic process|energy derivation by oxida…	K00693	glycogen synthase[2.4.1.11]	hsa01100|hsa04151|hsa04910|hsa04152|hsa04931|hsa04922|hsa00500	Metabolic pathways - Homo sapiens (human)|PI3K-Akt signaling pathway - Homo sapiens (human)|Insulin signaling pathway - Homo sapiens (human)|AMPK signaling pathway - Homo sapiens (human)|Insulin resistance - Homo sapiens (human)|Glucagon signaling pathway - Homo sapiens (human)|Starch and sucrose metabolism - Homo sapiens (human)	19:48968125-48993310	653	793	391	2280	1934	2182	6.83378	5.9318	5.22958	17.332	19.4039	18.5262	5.99839	18.4207	-1.61868	1.24066e-22	6.73266e-21	DOWN
ENSG00000163875	MEAF6	MYST/Esa1 associated factor 6 [Source:HGNC Symbol;Acc:HGNC:25674]	protein_coding	GO:0023052|GO:0008152|GO:0005623|GO:0032991|GO:0009987|GO:0050896|GO:0071704|GO:0044237|GO:0007165|GO:0043227|GO:0043234|GO:0016043|GO:0019222|GO:0005515|GO:1902494|GO:0007154|GO:0005622|GO:0023051|GO:0009058|GO:0043229|GO:0006807|GO:0051716|GO:0050794|GO:0034641|GO:0035556|GO:0000776|GO:0006139|GO:0031323|GO:0044249|GO:0006725|GO:0006996|GO:0010646|GO:0009966|GO:0006325|GO:1990234|GO:0035267|GO:…	signaling|metabolic process|cell|macromolecular complex|cellular process|response to stimulus|organic substance metabolic process|cellular metabolic process|signal transduction|membrane-bounded organelle|protein complex|cellular component organization|regulation of metabolic process|protein binding|catalytic complex|cell communication|intracellular|regulation of signaling|biosynthetic process|int…	-	-	-	-	1:37492575-37514774	699	1144	599	2769	2131	2705	6.70063	7.83845	7.33849	19.2809	19.5842	21.0373	7.29252	19.9675	-1.45316	1.55814e-22	8.39896e-21	DOWN
ENSG00000177548	RABEP2	rabaptin, RAB GTPase binding effector protein 2 [Source:HGNC Symbol;Acc:HGNC:24817]	protein_coding	GO:0023052|GO:0005623|GO:0098772|GO:0009987|GO:0051179|GO:0050896|GO:0030234|GO:0007165|GO:0043227|GO:0033036|GO:0005515|GO:0007154|GO:0005622|GO:0012505|GO:0065009|GO:0023051|GO:0043229|GO:0051716|GO:0050794|GO:0045184|GO:0031982|GO:0005768|GO:0006810|GO:0005102|GO:0008047|GO:0010469|GO:0010646|GO:0097708|GO:0009966|GO:0008104|GO:0005737|GO:0043231|GO:0050790|GO:0005769|GO:0030695|GO:0015031|GO:…	signaling|cell|molecular function regulator|cellular process|localization|response to stimulus|enzyme regulator activity|signal transduction|membrane-bounded organelle|macromolecule localization|protein binding|cell communication|intracellular|endomembrane system|regulation of molecular function|regulation of signaling|intracellular organelle|cellular response to stimulus|regulation of cellular p…	-	-	-	-	16:28904421-28936526	331	388	214	1317	969	1099	3.10957	2.60537	2.56938	8.9872	8.72732	8.37634	2.76144	8.69695	-1.65509	3.08596e-22	1.63179e-20	DOWN
ENSG00000140416	TPM1	tropomyosin 1 [Source:HGNC Symbol;Acc:HGNC:12010]	protein_coding	GO:0040011|GO:0005623|GO:0016020|GO:0032502|GO:0009987|GO:0051179|GO:0005198|GO:0050896|GO:0048870|GO:0048856|GO:0071944|GO:0050793|GO:0008283|GO:0016043|GO:0031224|GO:0007155|GO:0040012|GO:0005886|GO:0040013|GO:0044877|GO:0042995|GO:0005515|GO:0008307|GO:0006950|GO:0030155|GO:0005622|GO:0045785|GO:0065009|GO:0009653|GO:0043229|GO:0048646|GO:0005200|GO:0044089|GO:0051716|GO:0031252|GO:0048523|GO:…	locomotion|cell|membrane|developmental process|cellular process|localization|structural molecule activity|response to stimulus|cell motility|anatomical structure development|cell periphery|regulation of developmental process|cell proliferation|cellular component organization|intrinsic component of membrane|cell adhesion|regulation of locomotion|plasma membrane|negative regulation of locomotion|ma…	K10373	tropomyosin 1[-]	hsa05206|hsa04261|hsa05414|hsa05410|hsa04260	MicroRNAs in cancer - Homo sapiens (human)|Adrenergic signaling in cardiomyocytes - Homo sapiens (human)|Dilated cardiomyopathy (DCM) - Homo sapiens (human)|Hypertrophic cardiomyopathy (HCM) - Homo sapiens (human)|Cardiac muscle contraction - Homo sapiens (human)	15:63042632-63071915	1077	1280	921	4893	3147	3439	3.22679	2.74114	3.5266	10.6487	9.03933	8.35933	3.16484	9.34912	-1.5627	3.13956e-22	1.65688e-20	DOWN
ENSG00000102409	BEX4	brain expressed X-linked 4 [Source:HGNC Symbol;Acc:HGNC:25475]	protein_coding	GO:0040011|GO:0008152|GO:0005623|GO:0009987|GO:0051179|GO:0071704|GO:0044237|GO:0048870|GO:0043227|GO:0008283|GO:0009892|GO:0040012|GO:0019222|GO:0005515|GO:0005622|GO:0043229|GO:0006807|GO:0048523|GO:0050794|GO:0031324|GO:0031323|GO:2000145|GO:0051270|GO:0016477|GO:0005737|GO:0007059|GO:0099512|GO:0043231|GO:0008092|GO:0019538|GO:0051171|GO:0006928|GO:0019899|GO:0042127|GO:0044267|GO:0030334|GO:…	locomotion|metabolic process|cell|cellular process|localization|organic substance metabolic process|cellular metabolic process|cell motility|membrane-bounded organelle|cell proliferation|negative regulation of metabolic process|regulation of locomotion|regulation of metabolic process|protein binding|intracellular|intracellular organelle|nitrogen compound metabolic process|negative regulation of c…	-	-	-	-	X:103215092-103217246	108	148	85	581	384	498	3.35108	3.28236	3.37068	13.0949	11.4229	12.5364	3.33471	12.3514	-1.88904	3.78388e-22	1.98134e-20	DOWN
ENSG00000143819	EPHX1	epoxide hydrolase 1 [Source:HGNC Symbol;Acc:HGNC:3401]	protein_coding	GO:0008152|GO:0005623|GO:0016020|GO:0003824|GO:0009987|GO:0050896|GO:0071704|GO:0044237|GO:0031090|GO:0043227|GO:0031224|GO:0005789|GO:0005622|GO:0042175|GO:0012505|GO:0016787|GO:0043229|GO:0009056|GO:0051716|GO:0009636|GO:0044281|GO:0016021|GO:0006725|GO:0005783|GO:0009410|GO:0006805|GO:0010033|GO:0046483|GO:0005737|GO:0097176|GO:0043231|GO:0014070|GO:0019439|GO:0016803|GO:0071466|GO:0004301|GO:…	metabolic process|cell|membrane|catalytic activity|cellular process|response to stimulus|organic substance metabolic process|cellular metabolic process|organelle membrane|membrane-bounded organelle|intrinsic component of membrane|endoplasmic reticulum membrane|intracellular|nuclear outer membrane-endoplasmic reticulum membrane network|endomembrane system|hydrolase activity|intracellular organelle…	K01253	microsomal epoxide hydrolase[3.3.2.9]	hsa05204|hsa00980|hsa04976	Chemical carcinogenesis - Homo sapiens (human)|Metabolism of xenobiotics by cytochrome P450 - Homo sapiens (human)|Bile secretion - Homo sapiens (human)	1:225810092-225845563	4547	6548	3402	14976	11966	16380	92.4865	95.1979	88.436	221.266	233.339	270.303	92.0401	241.636	-1.3925	8.7961e-22	4.49203e-20	DOWN
ENSG00000124713	GNMT	glycine N-methyltransferase [Source:HGNC Symbol;Acc:HGNC:4415]	protein_coding	GO:0008152|GO:0005623|GO:0003824|GO:0009987|GO:0032259|GO:0071704|GO:0044237|GO:0043167|GO:0033218|GO:0097159|GO:0016043|GO:0016740|GO:0072341|GO:0019222|GO:0005515|GO:0005622|GO:0009058|GO:0006807|GO:0036094|GO:0050794|GO:0005542|GO:0044262|GO:0034641|GO:0005975|GO:0006730|GO:0015980|GO:0022607|GO:0006091|GO:0031323|GO:0043177|GO:0046500|GO:0006520|GO:0044281|GO:0019842|GO:0055114|GO:0006790|GO:…	metabolic process|cell|catalytic activity|cellular process|methylation|organic substance metabolic process|cellular metabolic process|ion binding|amide binding|organic cyclic compound binding|cellular component organization|transferase activity|modified amino acid binding|regulation of metabolic process|protein binding|intracellular|biosynthetic process|nitrogen compound metabolic process|small m…	K00552	glycine N-methyltransferase[2.1.1.20]	hsa00260	Glycine, serine and threonine metabolism - Homo sapiens (human)	6:42960758-42963880	217	287	155	1020	675	802	15.0366	14.2147	13.7266	51.3399	44.8412	45.0867	14.326	47.0893	-1.71677	9.79018e-22	4.98075e-20	DOWN
ENSG00000185000	DGAT1	diacylglycerol O-acyltransferase 1 [Source:HGNC Symbol;Acc:HGNC:2843]	protein_coding	GO:0008152|GO:0005623|GO:0016020|GO:0002376|GO:0003824|GO:0009987|GO:0051179|GO:0050896|GO:0071704|GO:0044237|GO:0031090|GO:0042445|GO:0006955|GO:0043227|GO:0097006|GO:0033036|GO:0071944|GO:0016043|GO:0031224|GO:0016740|GO:0005886|GO:0005515|GO:0005789|GO:0005622|GO:0042175|GO:0012505|GO:0045321|GO:0009058|GO:0043229|GO:0002366|GO:0032940|GO:0031982|GO:0006810|GO:0022607|GO:0002263|GO:0001775|GO:…	metabolic process|cell|membrane|immune system process|catalytic activity|cellular process|localization|response to stimulus|organic substance metabolic process|cellular metabolic process|organelle membrane|hormone metabolic process|immune response|membrane-bounded organelle|regulation of plasma lipoprotein particle levels|macromolecule localization|cell periphery|cellular component organization|i…	K11155	diacylglycerol O-acyltransferase 1[2.3.1.76]	hsa01100|hsa00830|hsa00561|hsa04975	Metabolic pathways - Homo sapiens (human)|Retinol metabolism - Homo sapiens (human)|Glycerolipid metabolism - Homo sapiens (human)|Fat digestion and absorption - Homo sapiens (human)	8:144314584-144326910	295	366	248	1323	954	988	3.15208	2.79525	3.38663	10.2683	9.77253	8.56477	3.11132	9.53521	-1.61574	2.27804e-21	1.1332e-19	DOWN
ENSG00000123989	CHPF	chondroitin polymerizing factor [Source:HGNC Symbol;Acc:HGNC:24291]	protein_coding	GO:0008152|GO:0005623|GO:0016020|GO:0003824|GO:0009987|GO:0071704|GO:0044237|GO:0031090|GO:0043227|GO:0043167|GO:0031224|GO:0016740|GO:0005622|GO:0012505|GO:0009058|GO:0043229|GO:0006807|GO:0044281|GO:0044249|GO:1901135|GO:0016021|GO:0005794|GO:0006790|GO:0006082|GO:0016757|GO:0005737|GO:0043231|GO:0019538|GO:0043169|GO:0000139|GO:0050650|GO:0030204|GO:0046872|GO:0005739|GO:1901137|GO:0030206|GO:…	metabolic process|cell|membrane|catalytic activity|cellular process|organic substance metabolic process|cellular metabolic process|organelle membrane|membrane-bounded organelle|ion binding|intrinsic component of membrane|transferase activity|intracellular|endomembrane system|biosynthetic process|intracellular organelle|nitrogen compound metabolic process|small molecule metabolic process|cellular …	K00747	chondroitin polymerizing factor[2.4.1.226]	hsa01100|hsa00532	Metabolic pathways - Homo sapiens (human)|Glycosaminoglycan biosynthesis - chondroitin sulfate / dermatan sulfate - Homo sapiens (human)	2:219538947-219543787	925	1055	589	3311	2599	2617	11.5055	9.37956	9.36313	29.915	30.9924	26.409	10.0827	29.1055	-1.5294	2.32109e-21	1.15248e-19	DOWN
ENSG00000114315	HES1	hes family bHLH transcription factor 1 [Source:HGNC Symbol;Acc:HGNC:5192]	protein_coding	GO:0040011|GO:0023052|GO:0008152|GO:0000003|GO:0005623|GO:0022414|GO:0002376|GO:0032502|GO:0009987|GO:0051179|GO:0050896|GO:0071704|GO:0044237|GO:0002683|GO:0002684|GO:0007165|GO:0048870|GO:0043227|GO:0003006|GO:0048856|GO:0033036|GO:0051641|GO:1903829|GO:0050793|GO:0097159|GO:0002682|GO:0008283|GO:0002520|GO:0016043|GO:0009892|GO:0007155|GO:0019222|GO:0005515|GO:0007154|GO:0009893|GO:0030155|GO:…	locomotion|signaling|metabolic process|reproduction|cell|reproductive process|immune system process|developmental process|cellular process|localization|response to stimulus|organic substance metabolic process|cellular metabolic process|negative regulation of immune system process|positive regulation of immune system process|signal transduction|cell motility|membrane-bounded organelle|developmenta…	K06054	hairy and enhancer of split 1[-]	hsa05200|hsa05165|hsa05224|hsa03460|hsa04330|hsa04950	Pathways in cancer - Homo sapiens (human)|Human papillomavirus infection - Homo sapiens (human)|Breast cancer - Homo sapiens (human)|Fanconi anemia pathway - Homo sapiens (human)|Notch signaling pathway - Homo sapiens (human)|Maturity onset diabetes of the young - Homo sapiens (human)	3:194136145-194138732	57	97	39	367	349	296	1.63668	1.99079	1.43119	7.65455	9.60721	6.89546	1.68622	8.05241	-2.25563	2.44618e-21	1.21235e-19	DOWN
ENSG00000177606	JUN	Jun proto-oncogene, AP-1 transcription factor subunit [Source:HGNC Symbol;Acc:HGNC:6204]	protein_coding	GO:0040011|GO:0023052|GO:0008152|GO:0005623|GO:0032991|GO:0098772|GO:0002376|GO:0000988|GO:0032502|GO:0009987|GO:0051179|GO:0007610|GO:0048511|GO:0050896|GO:0007623|GO:0030234|GO:0071704|GO:0044237|GO:0040017|GO:0051707|GO:0000989|GO:0002684|GO:0007165|GO:0006955|GO:0017053|GO:0048870|GO:0043227|GO:0048856|GO:0033036|GO:0043234|GO:0035821|GO:0051641|GO:0050793|GO:0097159|GO:0009628|GO:0002682|GO:…	locomotion|signaling|metabolic process|cell|macromolecular complex|molecular function regulator|immune system process|transcription factor activity, protein binding|developmental process|cellular process|localization|behavior|rhythmic process|response to stimulus|circadian rhythm|enzyme regulator activity|organic substance metabolic process|cellular metabolic process|positive regulation of locomo…	K04448	transcription factor AP-1[-]	hsa05200|hsa04010|hsa05166|hsa05203|hsa05169|hsa04510|hsa04024|hsa05167|hsa05168|hsa05164|hsa04530|hsa04621|hsa04921|hsa05224|hsa04932|hsa05161|hsa04310|hsa05418|hsa04210|hsa04926|hsa04380|hsa04722|hsa04668|hsa04659|hsa04620|hsa04660|hsa05142|hsa05231|hsa04933|hsa04915|hsa01522|hsa04912|hsa04657|hsa04658|hsa05323|hsa04012|hsa05132|hsa05133|hsa05140|hsa05210|hsa04662|hsa05211|hsa05120|hsa05031|hsa…	Pathways in cancer - Homo sapiens (human)|MAPK signaling pathway - Homo sapiens (human)|HTLV-I infection - Homo sapiens (human)|Viral carcinogenesis - Homo sapiens (human)|Epstein-Barr virus infection - Homo sapiens (human)|Focal adhesion - Homo sapiens (human)|cAMP signaling pathway - Homo sapiens (human)|Kaposi's sarcoma-associated herpesvirus infection - Homo sapiens (human)|Herpes simplex inf…	1:58780788-58784327	432	556	295	1494	1198	1509	9.06493	8.33914	7.91124	22.7718	24.1003	25.6894	8.43844	24.1872	-1.51919	2.53195e-21	1.24795e-19	DOWN
ENSG00000160058	BSDC1	BSD domain containing 1 [Source:HGNC Symbol;Acc:HGNC:25501]	protein_coding	-	-	-	-	-	-	1:32365103-32394731	308	397	235	1188	1073	1013	1.71429	1.57939	1.67164	4.80303	5.72555	4.57432	1.65511	5.0343	-1.60487	6.16455e-21	2.97293e-19	DOWN
ENSG00000179222	MAGED1	MAGE family member D1 [Source:HGNC Symbol;Acc:HGNC:6813]	protein_coding	GO:0023052|GO:0008152|GO:0005623|GO:0032991|GO:0016020|GO:0000988|GO:0032502|GO:0009987|GO:0048511|GO:0050896|GO:0007623|GO:0071704|GO:0044237|GO:0000989|GO:0007165|GO:0043227|GO:0048856|GO:0043234|GO:0071944|GO:0050793|GO:0008283|GO:0009892|GO:0019222|GO:0005886|GO:0005515|GO:0007154|GO:0009893|GO:0005622|GO:0065009|GO:0023051|GO:0009653|GO:0042752|GO:0009058|GO:0043229|GO:0006807|GO:0051716|GO:…	signaling|metabolic process|cell|macromolecular complex|membrane|transcription factor activity, protein binding|developmental process|cellular process|rhythmic process|response to stimulus|circadian rhythm|organic substance metabolic process|cellular metabolic process|transcription factor activity, transcription factor binding|signal transduction|membrane-bounded organelle|anatomical structure de…	K12464	melanoma-associated antigen D1[-]	hsa04722	Neurotrophin signaling pathway - Homo sapiens (human)	X:51803007-51902357	2820	3800	1980	9535	6890	8075	19.3136	18.6022	17.3309	47.4352	45.2395	44.8685	18.4156	45.8477	-1.31593	8.26571e-21	3.93676e-19	DOWN
ENSG00000172830	SSH3	slingshot protein phosphatase 3 [Source:HGNC Symbol;Acc:HGNC:30581]	protein_coding	GO:0008152|GO:0005623|GO:0032502|GO:0003824|GO:0009987|GO:0071704|GO:0044237|GO:0043227|GO:0048856|GO:0050793|GO:0016043|GO:0005515|GO:0005622|GO:0016787|GO:0009653|GO:0043229|GO:0006807|GO:0050794|GO:0060491|GO:0097435|GO:0032535|GO:0022607|GO:0051128|GO:0016788|GO:0032970|GO:0048468|GO:0006996|GO:0030030|GO:0005737|GO:0045595|GO:0043231|GO:0030029|GO:0008092|GO:0048731|GO:0007275|GO:0019538|GO:…	metabolic process|cell|developmental process|catalytic activity|cellular process|organic substance metabolic process|cellular metabolic process|membrane-bounded organelle|anatomical structure development|regulation of developmental process|cellular component organization|protein binding|intracellular|hydrolase activity|anatomical structure morphogenesis|intracellular organelle|nitrogen compound m…	K05766	protein phosphatase slingshot[3.1.3.48]	hsa04810|hsa04360	Regulation of actin cytoskeleton - Homo sapiens (human)|Axon guidance - Homo sapiens (human)	11:67303448-67312607	387	433	211	1446	1094	1271	3.07654	2.46039	2.14376	8.34998	8.33783	8.19749	2.56023	8.2951	-1.69599	1.20978e-20	5.71126e-19	DOWN
ENSG00000170017	ALCAM	activated leukocyte cell adhesion molecule [Source:HGNC Symbol;Acc:HGNC:400]	protein_coding	GO:0040011|GO:0005576|GO:0040007|GO:0023052|GO:0005623|GO:0032991|GO:0016020|GO:0002376|GO:0032502|GO:0009987|GO:0030054|GO:0050896|GO:0030055|GO:0007165|GO:0006955|GO:0043227|GO:0048856|GO:0071944|GO:0044297|GO:0016043|GO:0031224|GO:0007155|GO:0016049|GO:0009986|GO:0005886|GO:0048589|GO:0042995|GO:0005515|GO:0007154|GO:0009653|GO:0009605|GO:0005615|GO:0043235|GO:0051716|GO:0050794|GO:0031982|GO:…	locomotion|extracellular region|growth|signaling|cell|macromolecular complex|membrane|immune system process|developmental process|cellular process|cell junction|response to stimulus|cell-substrate junction|signal transduction|immune response|membrane-bounded organelle|anatomical structure development|cell periphery|cell body|cellular component organization|intrinsic component of membrane|cell adh…	K06547	activated leukocyte cell adhesion molecule[-]	hsa04514	Cell adhesion molecules (CAMs) - Homo sapiens (human)	3:105366909-105576900	452	704	393	1761	1273	1664	2.67214	2.97481	2.96931	7.56218	7.21497	7.98103	2.87209	7.58606	-1.40125	1.50108e-20	7.03702e-19	DOWN
ENSG00000124225	PMEPA1	prostate transmembrane protein, androgen induced 1 [Source:HGNC Symbol;Acc:HGNC:14107]	protein_coding	GO:0023052|GO:0008152|GO:0005623|GO:0016020|GO:0009987|GO:0050896|GO:0071704|GO:0044237|GO:0031090|GO:0007165|GO:0043227|GO:0023057|GO:0071944|GO:0016043|GO:0009892|GO:0031224|GO:0019222|GO:0005886|GO:0005515|GO:0007154|GO:0005622|GO:0012505|GO:0023051|GO:0043229|GO:0006807|GO:0051716|GO:0048523|GO:0050794|GO:0031324|GO:0031982|GO:0005768|GO:0022607|GO:0031323|GO:0071559|GO:0030522|GO:0051128|GO:…	signaling|metabolic process|cell|membrane|cellular process|response to stimulus|organic substance metabolic process|cellular metabolic process|organelle membrane|signal transduction|membrane-bounded organelle|negative regulation of signaling|cell periphery|cellular component organization|negative regulation of metabolic process|intrinsic component of membrane|regulation of metabolic process|plasm…	-	-	-	-	20:57648392-57711536	691	1013	167	7225	4961	5823	4.46067	4.67409	1.37778	33.8786	30.7026	30.4967	3.50418	31.6927	-3.177	2.93088e-20	1.3458e-18	DOWN
ENSG00000149809	TM7SF2	transmembrane 7 superfamily member 2 [Source:HGNC Symbol;Acc:HGNC:11863]	protein_coding	GO:0008152|GO:0005623|GO:0032991|GO:0016020|GO:0003824|GO:0071704|GO:0031090|GO:0016491|GO:0043227|GO:0071944|GO:0048037|GO:0097159|GO:0031224|GO:0019222|GO:0005886|GO:0005789|GO:0005622|GO:0042175|GO:0012505|GO:0009058|GO:0043229|GO:0043235|GO:0036094|GO:0031226|GO:0044281|GO:0016021|GO:0055114|GO:0005783|GO:0050662|GO:0031227|GO:0016627|GO:0006629|GO:0005737|GO:0000166|GO:0043231|GO:0005887|GO:…	metabolic process|cell|macromolecular complex|membrane|catalytic activity|organic substance metabolic process|organelle membrane|oxidoreductase activity|membrane-bounded organelle|cell periphery|cofactor binding|organic cyclic compound binding|intrinsic component of membrane|regulation of metabolic process|plasma membrane|endoplasmic reticulum membrane|intracellular|nuclear outer membrane-endopla…	K00222	Delta14-sterol reductase[1.3.1.70]	hsa01100|hsa00100	Metabolic pathways - Homo sapiens (human)|Steroid biosynthesis - Homo sapiens (human)	11:65111845-65116384	544	777	407	1870	2105	1952	3.38353	3.45428	3.23524	8.44847	12.5518	9.84996	3.35768	10.2834	-1.61478	3.08831e-20	1.41567e-18	DOWN
ENSG00000178573	MAF	MAF bZIP transcription factor [Source:HGNC Symbol;Acc:HGNC:6776]	protein_coding	GO:0008152|GO:0005623|GO:0032502|GO:0009987|GO:0071704|GO:0044237|GO:0043227|GO:0048856|GO:0050793|GO:0097159|GO:0009892|GO:0019222|GO:0005515|GO:0009893|GO:0005622|GO:0009058|GO:0043229|GO:0006807|GO:0003700|GO:0048523|GO:0050794|GO:0034641|GO:0031324|GO:0009888|GO:0006139|GO:0031323|GO:0048513|GO:0044249|GO:0001816|GO:0006725|GO:0048468|GO:0007423|GO:0009890|GO:0002088|GO:0003676|GO:0000981|GO:…	metabolic process|cell|developmental process|cellular process|organic substance metabolic process|cellular metabolic process|membrane-bounded organelle|anatomical structure development|regulation of developmental process|organic cyclic compound binding|negative regulation of metabolic process|regulation of metabolic process|protein binding|positive regulation of metabolic process|intracellular|bi…	K09035	transcription factor Maf[-]	hsa05202|hsa04658|hsa05321	Transcriptional misregulation in cancer - Homo sapiens (human)|Th1 and Th2 cell differentiation - Homo sapiens (human)|Inflammatory bowel disease (IBD) - Homo sapiens (human)	16:79585843-79600714	218	344	162	1059	656	994	1.58031	1.78243	1.50088	5.57634	4.55907	5.84599	1.6212	5.32713	-1.71629	3.99681e-20	1.81662e-18	DOWN
ENSG00000141179	PCTP	phosphatidylcholine transfer protein [Source:HGNC Symbol;Acc:HGNC:8752]	protein_coding	GO:0008152|GO:0005623|GO:0009987|GO:0051179|GO:0005215|GO:0071704|GO:0044237|GO:0043167|GO:0033036|GO:0005515|GO:0005622|GO:0008289|GO:0009058|GO:0006807|GO:0006810|GO:0019637|GO:0044249|GO:0044255|GO:0005543|GO:0005319|GO:0006629|GO:0005737|GO:0031210|GO:0010876|GO:0043169|GO:0006644|GO:0008654|GO:0046470|GO:0071702|GO:0008610|GO:0006796|GO:0046486|GO:0005548|GO:0006869|GO:0005829|GO:0006811|GO:…	metabolic process|cell|cellular process|localization|transporter activity|organic substance metabolic process|cellular metabolic process|ion binding|macromolecule localization|protein binding|intracellular|lipid binding|biosynthetic process|nitrogen compound metabolic process|transport|organophosphate metabolic process|cellular biosynthetic process|cellular lipid metabolic process|phospholipid bi…	-	-	-	-	17:55750979-55842830	231	335	173	1022	748	797	1.54393	1.60038	1.47775	4.9617	4.79292	4.32171	1.54069	4.69211	-1.60666	6.20191e-20	2.7766e-18	DOWN
ENSG00000177576	C18orf32	chromosome 18 open reading frame 32 [Source:HGNC Symbol;Acc:HGNC:31690]	protein_coding	GO:0023052|GO:0009987|GO:0004871|GO:0050896|GO:0007165|GO:0007154|GO:0023051|GO:0051716|GO:0050794|GO:0035556|GO:0010646|GO:0009966|GO:0009967|GO:1902531|GO:0007249|GO:1902533|GO:0043123|GO:0043122	signaling|cellular process|signal transducer activity|response to stimulus|signal transduction|cell communication|regulation of signaling|cellular response to stimulus|regulation of cellular process|intracellular signal transduction|regulation of cell communication|regulation of signal transduction|positive regulation of signal transduction|regulation of intracellular signal transduction|I-kappaB…	-	-	-	-	18:49477250-49487252	233	327	188	1298	645	1141	2.52263	2.53052	2.60133	10.2079	6.69485	10.0223	2.55149	8.97502	-1.81457	6.5085e-20	2.90418e-18	DOWN
ENSG00000149925	ALDOA	aldolase, fructose-bisphosphate A [Source:HGNC Symbol;Acc:HGNC:414]	protein_coding	GO:0005576|GO:0008152|GO:0000003|GO:0005623|GO:0022414|GO:0016020|GO:0002376|GO:0032502|GO:0003824|GO:0009987|GO:0051179|GO:0050896|GO:0071704|GO:0044237|GO:0006955|GO:0043227|GO:0048856|GO:0016829|GO:0050793|GO:0097159|GO:0016043|GO:0031224|GO:0005515|GO:0019953|GO:0030246|GO:0005622|GO:0012505|GO:0045321|GO:0009653|GO:0005615|GO:0009058|GO:0043229|GO:0006807|GO:0009056|GO:0036094|GO:0050794|GO:…	extracellular region|metabolic process|reproduction|cell|reproductive process|membrane|immune system process|developmental process|catalytic activity|cellular process|localization|response to stimulus|organic substance metabolic process|cellular metabolic process|immune response|membrane-bounded organelle|anatomical structure development|lyase activity|regulation of developmental process|organic …	K01623	fructose-bisphosphate aldolase, class I[4.1.2.13]	hsa01100|hsa01200|hsa04066|hsa01230|hsa00010|hsa00051|hsa00030	Metabolic pathways - Homo sapiens (human)|Carbon metabolism - Homo sapiens (human)|HIF-1 signaling pathway - Homo sapiens (human)|Biosynthesis of amino acids - Homo sapiens (human)|Glycolysis / Gluconeogenesis - Homo sapiens (human)|Fructose and mannose metabolism - Homo sapiens (human)|Pentose phosphate pathway - Homo sapiens (human)	16:30053090-30070457	5135	6424	3557	15837	14428	13933	26.3515	23.5633	23.3287	59.0343	70.9833	58.0089	24.4145	62.6755	-1.36016	7.96731e-20	3.54922e-18	DOWN
ENSG00000073150	PANX2	pannexin 2 [Source:HGNC Symbol;Acc:HGNC:8600]	protein_coding	GO:0023052|GO:0005623|GO:0016020|GO:0009987|GO:0030054|GO:0051179|GO:0005215|GO:0050896|GO:0071944|GO:0016043|GO:0031224|GO:0005886|GO:0022857|GO:0007154|GO:0006950|GO:0005622|GO:0012505|GO:0005911|GO:0006810|GO:0022607|GO:0002931|GO:0022803|GO:0016021|GO:0007267|GO:0005921|GO:0005737|GO:0006461|GO:0015267|GO:0006811|GO:0055085|GO:0022829|GO:0051259|GO:0006812|GO:0055077|GO:0034214|GO:0005243	signaling|cell|membrane|cellular process|cell junction|localization|transporter activity|response to stimulus|cell periphery|cellular component organization|intrinsic component of membrane|plasma membrane|transmembrane transporter activity|cell communication|response to stress|intracellular|endomembrane system|cell-cell junction|transport|cellular component assembly|response to ischemia|passive t…	-	-	-	-	22:50170731-50180294	106	132	63	520	396	389	1.59069	1.41586	1.20826	5.66823	5.69716	4.73601	1.40494	5.36714	-1.93365	9.9363e-20	4.38995e-18	DOWN
ENSG00000125257	ABCC4	ATP binding cassette subfamily C member 4 [Source:HGNC Symbol;Acc:HGNC:55]	protein_coding	GO:0008152|GO:0005623|GO:0016020|GO:0003824|GO:0009987|GO:0051179|GO:0005215|GO:0050896|GO:0097367|GO:0031090|GO:0016491|GO:0043227|GO:0043167|GO:0033036|GO:0071944|GO:0097159|GO:0008283|GO:0016043|GO:0031224|GO:0005886|GO:0022857|GO:0005622|GO:0012505|GO:0016787|GO:0043229|GO:0036094|GO:0050794|GO:0032940|GO:0031982|GO:0016817|GO:0042493|GO:0006810|GO:0022607|GO:0031226|GO:0008284|GO:0016021|GO:…	metabolic process|cell|membrane|catalytic activity|cellular process|localization|transporter activity|response to stimulus|carbohydrate derivative binding|organelle membrane|oxidoreductase activity|membrane-bounded organelle|ion binding|macromolecule localization|cell periphery|organic cyclic compound binding|cell proliferation|cellular component organization|intrinsic component of membrane|plasm…	K05673	ATP-binding cassette, subfamily C (CFTR/MRP), member 4[-]	hsa04024|hsa04976|hsa01523	cAMP signaling pathway - Homo sapiens (human)|Bile secretion - Homo sapiens (human)|Antifolate resistance - Homo sapiens (human)	13:95019829-95301446	2071	3051	1640	7247	4913	6877	16.7781	17.6673	16.9804	42.6468	38.1587	45.2007	17.1419	42.0021	-1.29293	1.10677e-19	4.88179e-18	DOWN
ENSG00000122971	ACADS	acyl-CoA dehydrogenase short chain [Source:HGNC Symbol;Acc:HGNC:90]	protein_coding	GO:0008152|GO:0005623|GO:0003824|GO:0009987|GO:0071704|GO:0044237|GO:0016491|GO:0043227|GO:0043167|GO:0048037|GO:0097159|GO:0005622|GO:0043229|GO:0009056|GO:0036094|GO:0044281|GO:0055114|GO:0044255|GO:0050662|GO:0006082|GO:0016627|GO:0006629|GO:0005737|GO:0000166|GO:0043231|GO:0030258|GO:0044242|GO:0005634|GO:0016042|GO:0031981|GO:0005739|GO:0034440|GO:0050660|GO:0005759|GO:0006631|GO:0003995|GO:…	metabolic process|cell|catalytic activity|cellular process|organic substance metabolic process|cellular metabolic process|oxidoreductase activity|membrane-bounded organelle|ion binding|cofactor binding|organic cyclic compound binding|intracellular|intracellular organelle|catabolic process|small molecule binding|small molecule metabolic process|oxidation-reduction process|cellular lipid metabolic …	K00248	butyryl-CoA dehydrogenase[1.3.8.1]	hsa01100|hsa01200|hsa01212|hsa00280|hsa00071|hsa00650	Metabolic pathways - Homo sapiens (human)|Carbon metabolism - Homo sapiens (human)|Fatty acid metabolism - Homo sapiens (human)|Valine, leucine and isoleucine degradation - Homo sapiens (human)|Fatty acid degradation - Homo sapiens (human)|Butanoate metabolism - Homo sapiens (human)	12:120725735-120740008	263	341	194	984	769	902	5.68244	5.2662	5.35699	15.4433	15.929	15.8113	5.43521	15.7279	-1.53292	1.53899e-19	6.67859e-18	DOWN
ENSG00000067057	PFKP	phosphofructokinase, platelet [Source:HGNC Symbol;Acc:HGNC:8878]	protein_coding	GO:0005576|GO:0008152|GO:0005623|GO:0016020|GO:0003824|GO:0009987|GO:0050896|GO:0097367|GO:0071704|GO:0044237|GO:0043227|GO:0043167|GO:0097159|GO:0016740|GO:0044877|GO:0005515|GO:0031012|GO:0005622|GO:0005615|GO:0043229|GO:0006807|GO:0009056|GO:0051716|GO:0036094|GO:0034641|GO:0031982|GO:0005975|GO:0050839|GO:0006139|GO:0032403|GO:0006091|GO:0019637|GO:0044281|GO:1901135|GO:0006725|GO:0055114|GO:…	extracellular region|metabolic process|cell|membrane|catalytic activity|cellular process|response to stimulus|carbohydrate derivative binding|organic substance metabolic process|cellular metabolic process|membrane-bounded organelle|ion binding|organic cyclic compound binding|transferase activity|macromolecular complex binding|protein binding|extracellular matrix|intracellular|extracellular space|…	-	-	hsa01100|hsa04152|hsa04919|hsa01200|hsa03018|hsa01230|hsa00010|hsa05230|hsa00052|hsa00030	Metabolic pathways - Homo sapiens (human)|AMPK signaling pathway - Homo sapiens (human)|Thyroid hormone signaling pathway - Homo sapiens (human)|Carbon metabolism - Homo sapiens (human)|RNA degradation - Homo sapiens (human)|Biosynthesis of amino acids - Homo sapiens (human)|Glycolysis / Gluconeogenesis - Homo sapiens (human)|Central carbon metabolism in cancer - Homo sapiens (human)|Galactose me…	10:3066333-3137712	722	987	505	2324	1949	2211	8.02749	7.84378	7.17589	18.7691	20.7749	19.9442	7.68239	19.8294	-1.36801	1.73618e-19	7.49796e-18	DOWN
ENSG00000168575	SLC20A2	solute carrier family 20 member 2 [Source:HGNC Symbol;Acc:HGNC:10947]	protein_coding	GO:0005576|GO:0005623|GO:0016020|GO:0051179|GO:0005215|GO:0043227|GO:0071944|GO:0031224|GO:0005886|GO:0004872|GO:0022857|GO:0005615|GO:0031982|GO:0006810|GO:0031226|GO:0016021|GO:0001618|GO:0070062|GO:1903561|GO:0005887|GO:0016032|GO:0015075|GO:0015291|GO:0006811|GO:0055085|GO:0015114|GO:0015293|GO:0019058|GO:0005436|GO:0006820|GO:0008509|GO:0005315|GO:0015321|GO:0034220|GO:0008324|GO:0006812|GO:…	extracellular region|cell|membrane|localization|transporter activity|membrane-bounded organelle|cell periphery|intrinsic component of membrane|plasma membrane|receptor activity|transmembrane transporter activity|extracellular space|vesicle|transport|intrinsic component of plasma membrane|integral component of membrane|virus receptor activity|extracellular exosome|extracellular vesicle|integral co…	-	-	-	-	8:42416475-42541926	508	685	345	1799	1296	1552	3.48337	3.35731	3.0234	8.9605	8.51971	8.63398	3.28803	8.70473	-1.40458	1.75894e-19	7.57189e-18	DOWN
ENSG00000142185	TRPM2	transient receptor potential cation channel subfamily M member 2 [Source:HGNC Symbol;Acc:HGNC:12339]	protein_coding	GO:0040011|GO:0023052|GO:0000003|GO:0005623|GO:0022414|GO:0016020|GO:0002376|GO:0032502|GO:0003824|GO:0009987|GO:0051179|GO:0005215|GO:0004871|GO:0048511|GO:0050896|GO:0042698|GO:0031090|GO:0007165|GO:0006955|GO:0048870|GO:0043227|GO:0043167|GO:0048856|GO:0033036|GO:0050900|GO:0051641|GO:0071944|GO:0009628|GO:0044297|GO:0002520|GO:0016043|GO:0031224|GO:0005886|GO:0042995|GO:0004872|GO:0022857|GO:…	locomotion|signaling|reproduction|cell|reproductive process|membrane|immune system process|developmental process|catalytic activity|cellular process|localization|transporter activity|signal transducer activity|rhythmic process|response to stimulus|ovulation cycle|organelle membrane|signal transduction|immune response|cell motility|membrane-bounded organelle|ion binding|anatomical structure develo…	K04977	transient receptor potential cation channel subfamily M member 2[3.6.1.13]	hsa04621|hsa04921	NOD-like receptor signaling pathway - Homo sapiens (human)|Oxytocin signaling pathway - Homo sapiens (human)	21:44350163-44443081	311	522	224	1272	1124	1138	2.34726	2.81603	2.16068	6.97355	8.13301	6.9683	2.44132	7.35829	-1.59171	2.06986e-19	8.8961e-18	DOWN
ENSG00000103222	ABCC1	ATP binding cassette subfamily C member 1 [Source:HGNC Symbol;Acc:HGNC:51]	protein_coding	GO:0040011|GO:0005576|GO:0008152|GO:0005623|GO:0016020|GO:0003824|GO:0009987|GO:0051179|GO:0005215|GO:0050896|GO:0097367|GO:0071704|GO:0044237|GO:0048870|GO:0043227|GO:0043167|GO:0033036|GO:0071944|GO:0097159|GO:0016043|GO:0042910|GO:0031224|GO:0005886|GO:0022857|GO:0016787|GO:0009605|GO:0005615|GO:0006807|GO:0051716|GO:0036094|GO:0031982|GO:0016817|GO:0042493|GO:0006810|GO:0031226|GO:0006935|GO:…	locomotion|extracellular region|metabolic process|cell|membrane|catalytic activity|cellular process|localization|transporter activity|response to stimulus|carbohydrate derivative binding|organic substance metabolic process|cellular metabolic process|cell motility|membrane-bounded organelle|ion binding|macromolecule localization|cell periphery|organic cyclic compound binding|cellular component org…	-	-	-	-	16:15949577-16143074	1577	1857	1040	5180	3694	4326	10.5964	8.91873	8.93101	25.2826	23.7961	23.5828	9.48203	24.2205	-1.35296	2.59245e-19	1.10187e-17	DOWN
ENSG00000145217	SLC26A1	solute carrier family 26 member 1 [Source:HGNC Symbol;Acc:HGNC:10993]	protein_coding	GO:0008152|GO:0005623|GO:0016020|GO:0009987|GO:0051179|GO:0005215|GO:0071704|GO:0044237|GO:0071944|GO:0031224|GO:0005886|GO:0022857|GO:0009058|GO:0006807|GO:0034641|GO:0006810|GO:0006139|GO:0019725|GO:0019637|GO:0031226|GO:0044281|GO:0044249|GO:1901135|GO:0022803|GO:0016021|GO:0042592|GO:0006725|GO:0006790|GO:0006082|GO:0046483|GO:0042391|GO:0016323|GO:0015267|GO:0015116|GO:0005887|GO:0015075|GO:…	metabolic process|cell|membrane|cellular process|localization|transporter activity|organic substance metabolic process|cellular metabolic process|cell periphery|intrinsic component of membrane|plasma membrane|transmembrane transporter activity|biosynthetic process|nitrogen compound metabolic process|cellular nitrogen compound metabolic process|transport|nucleobase-containing compound metabolic pr…	-	-	-	-	4:979073-993440	180	217	124	743	541	630	1.8998	1.63705	1.67262	5.69625	5.47414	5.3946	1.73649	5.52167	-1.66893	2.87321e-19	1.21735e-17	DOWN
ENSG00000172725	CORO1B	coronin 1B [Source:HGNC Symbol;Acc:HGNC:2253]	protein_coding	GO:0040011|GO:0005576|GO:0005623|GO:0016020|GO:0032502|GO:0009987|GO:0030054|GO:0051179|GO:0050896|GO:0030055|GO:0048870|GO:0043227|GO:0048856|GO:0033036|GO:0051641|GO:0071944|GO:0050793|GO:0016043|GO:0040012|GO:0005886|GO:0040013|GO:0044877|GO:0042995|GO:0005515|GO:0006950|GO:0005622|GO:0009653|GO:0009605|GO:0005615|GO:0043229|GO:0044089|GO:0051716|GO:0031252|GO:0048523|GO:0050794|GO:0031982|GO:…	locomotion|extracellular region|cell|membrane|developmental process|cellular process|cell junction|localization|response to stimulus|cell-substrate junction|cell motility|membrane-bounded organelle|anatomical structure development|macromolecule localization|cellular localization|cell periphery|regulation of developmental process|cellular component organization|regulation of locomotion|plasma memb…	-	-	-	-	11:67435510-67443821	1299	1448	870	4161	3563	3490	11.7445	9.35745	10.0527	27.3267	30.8833	25.5996	10.3849	27.9365	-1.42767	3.20613e-19	1.35172e-17	DOWN
ENSG00000182195	LDOC1	LDOC1, regulator of NFKB signaling [Source:HGNC Symbol;Acc:HGNC:6548]	protein_coding	GO:0000003|GO:0005623|GO:0022414|GO:0032502|GO:0009987|GO:0043227|GO:0003006|GO:0048856|GO:0008283|GO:0005515|GO:0048609|GO:0005622|GO:0065009|GO:0043229|GO:0048523|GO:0050794|GO:0007565|GO:0001890|GO:0048513|GO:0008285|GO:0060137|GO:0007567|GO:0001893|GO:0048608|GO:0051098|GO:0043231|GO:0048731|GO:0007275|GO:0060135|GO:0042127|GO:0005634|GO:0031981|GO:0061458|GO:0005730|GO:0043393|GO:1903547	reproduction|cell|reproductive process|developmental process|cellular process|membrane-bounded organelle|developmental process involved in reproduction|anatomical structure development|cell proliferation|protein binding|multicellular organismal reproductive process|intracellular|regulation of molecular function|intracellular organelle|negative regulation of cellular process|regulation of cellular…	-	-	-	-	X:141175745-141177125	1000	1214	636	3089	2476	2924	34.3104	29.7722	27.8885	76.9857	81.4444	81.3931	30.657	79.9411	-1.38272	3.21047e-19	1.35172e-17	DOWN
ENSG00000102804	TSC22D1	TSC22 domain family member 1 [Source:HGNC Symbol;Acc:HGNC:16826]	protein_coding	GO:0008152|GO:0005623|GO:0009987|GO:0071704|GO:0044237|GO:0043227|GO:0019222|GO:0005515|GO:0005622|GO:0009058|GO:0043229|GO:0006807|GO:0003700|GO:0050794|GO:0034641|GO:0006139|GO:0031323|GO:0044249|GO:0006725|GO:0046483|GO:0005737|GO:0043231|GO:0046983|GO:0051171|GO:0005634|GO:0051252|GO:0016070|GO:0034645|GO:0010467|GO:0010468|GO:0006355|GO:2001141|GO:0006351|GO:0032774|GO:0006366|GO:1903506	metabolic process|cell|cellular process|organic substance metabolic process|cellular metabolic process|membrane-bounded organelle|regulation of metabolic process|protein binding|intracellular|biosynthetic process|intracellular organelle|nitrogen compound metabolic process|transcription factor activity, sequence-specific DNA binding|regulation of cellular process|cellular nitrogen compound metabol…	-	-	-	-	13:44432143-44577147	1184	1797	908	3728	3844	4473	5.25765	5.70366	5.15309	12.0249	16.3647	16.1147	5.37147	14.8348	-1.4656	3.7378e-19	1.56883e-17	DOWN
ENSG00000166348	USP54	ubiquitin specific peptidase 54 [Source:HGNC Symbol;Acc:HGNC:23513]	protein_coding	GO:0008152|GO:0003824|GO:0009987|GO:0071704|GO:0044237|GO:0005515|GO:0016787|GO:0006807|GO:0008233|GO:0101005|GO:0019538|GO:0044267|GO:0036211|GO:0006508|GO:0036459|GO:0008234|GO:0070646|GO:0006464|GO:0016579	metabolic process|catalytic activity|cellular process|organic substance metabolic process|cellular metabolic process|protein binding|hydrolase activity|nitrogen compound metabolic process|peptidase activity|ubiquitinyl hydrolase activity|protein metabolic process|cellular protein metabolic process|protein modification process|proteolysis|thiol-dependent ubiquitinyl hydrolase activity|cysteine-typ…	-	-	-	-	10:73497538-73625953	3608	4877	3136	11933	8480	11398	18.8606	18.2225	20.9511	45.3112	42.4982	48.3396	19.3448	45.383	-1.23021	4.03989e-19	1.68509e-17	DOWN
ENSG00000204382	XAGE1B	X antigen family member 1B [Source:HGNC Symbol;Acc:HGNC:25400]	protein_coding	GO:0005515	protein binding	-	-	-	-	X:52512077-52520803	37	46	31	193	166	217	1.2567	1.11676	1.34569	4.76165	5.4054	5.97969	1.23972	5.38225	-2.1182	4.24205e-19	1.76667e-17	DOWN
ENSG00000196954	CASP4	caspase 4 [Source:HGNC Symbol;Acc:HGNC:1505]	protein_coding	GO:0005576|GO:0023052|GO:0008152|GO:0005623|GO:0032991|GO:0016020|GO:0002376|GO:0003824|GO:0009987|GO:0050896|GO:0071704|GO:0007165|GO:0006955|GO:0043227|GO:0043234|GO:0071944|GO:0005886|GO:0005515|GO:0005789|GO:0007154|GO:0006950|GO:0005622|GO:0042175|GO:0012505|GO:0016787|GO:0023051|GO:0009605|GO:0043229|GO:0006807|GO:0051716|GO:0050794|GO:0008233|GO:0035556|GO:0061702|GO:0060760|GO:1901698|GO:…	extracellular region|signaling|metabolic process|cell|macromolecular complex|membrane|immune system process|catalytic activity|cellular process|response to stimulus|organic substance metabolic process|signal transduction|immune response|membrane-bounded organelle|protein complex|cell periphery|plasma membrane|protein binding|endoplasmic reticulum membrane|cell communication|response to stress|int…	K04394	caspase 4[3.4.22.57]	hsa04621	NOD-like receptor signaling pathway - Homo sapiens (human)	11:104942866-104969436	163	256	143	753	525	697	1.11236	1.24871	1.24719	3.73264	3.43479	3.85898	1.20275	3.67547	-1.61159	8.37654e-19	3.43528e-17	DOWN
ENSG00000101199	ARFGAP1	ADP ribosylation factor GTPase activating protein 1 [Source:HGNC Symbol;Acc:HGNC:15852]	protein_coding	GO:0045202|GO:0023052|GO:0005623|GO:0098772|GO:0009987|GO:0051179|GO:0050896|GO:0030234|GO:0007165|GO:0043227|GO:0043167|GO:0033036|GO:0051641|GO:0016043|GO:0098794|GO:0005515|GO:0007154|GO:0006950|GO:0005622|GO:0012505|GO:0065009|GO:0043229|GO:0051716|GO:0050794|GO:0045184|GO:0006810|GO:0008047|GO:0046907|GO:0060627|GO:0032279|GO:0051128|GO:0005794|GO:0014069|GO:0033554|GO:0008104|GO:0010033|GO:…	synapse|signaling|cell|molecular function regulator|cellular process|localization|response to stimulus|enzyme regulator activity|signal transduction|membrane-bounded organelle|ion binding|macromolecule localization|cellular localization|cellular component organization|postsynapse|protein binding|cell communication|response to stress|intracellular|endomembrane system|regulation of molecular functi…	K12492	ADP-ribosylation factor GTPase-activating protein 1[-]	hsa04144	Endocytosis - Homo sapiens (human)	20:63272785-63289793	337	462	256	1290	961	1019	1.04776	1.02669	1.01721	2.91331	2.86444	2.57034	1.03055	2.7827	-1.43306	1.11605e-18	4.53546e-17	DOWN
ENSG00000060971	ACAA1	acetyl-CoA acyltransferase 1 [Source:HGNC Symbol;Acc:HGNC:82]	protein_coding	GO:0005576|GO:0008152|GO:0005623|GO:0016020|GO:0002376|GO:0003824|GO:0009987|GO:0051179|GO:0050896|GO:0071704|GO:0044237|GO:0016491|GO:0006955|GO:0043227|GO:0016740|GO:0005515|GO:0005622|GO:0012505|GO:0045321|GO:0043229|GO:0009056|GO:0002366|GO:0032940|GO:0031982|GO:0031983|GO:0006810|GO:0002263|GO:0001775|GO:0044281|GO:0030141|GO:0055114|GO:0044255|GO:0097708|GO:0043299|GO:0006082|GO:0016627|GO:…	extracellular region|metabolic process|cell|membrane|immune system process|catalytic activity|cellular process|localization|response to stimulus|organic substance metabolic process|cellular metabolic process|oxidoreductase activity|immune response|membrane-bounded organelle|transferase activity|protein binding|intracellular|endomembrane system|leukocyte activation|intracellular organelle|cataboli…	K07513	acetyl-CoA acyltransferase 1[2.3.1.16]	hsa01100|hsa04146|hsa03320|hsa01212|hsa00280|hsa00071|hsa00592	Metabolic pathways - Homo sapiens (human)|Peroxisome - Homo sapiens (human)|PPAR signaling pathway - Homo sapiens (human)|Fatty acid metabolism - Homo sapiens (human)|Valine, leucine and isoleucine degradation - Homo sapiens (human)|Fatty acid degradation - Homo sapiens (human)|alpha-Linolenic acid metabolism - Homo sapiens (human)	3:38103129-38137242	796	1109	606	2660	2078	2240	3.99005	3.9734	3.88221	9.68529	9.98608	9.10956	3.94855	9.59364	-1.28076	1.30332e-18	5.26462e-17	DOWN
ENSG00000198225	FKBP1C	FK506 binding protein 1C [Source:HGNC Symbol;Acc:HGNC:21376]	protein_coding	GO:0008152|GO:0005623|GO:0003824|GO:0009987|GO:0071704|GO:0044237|GO:0016853|GO:0097159|GO:0006457|GO:0005622|GO:0008144|GO:0006807|GO:0061077|GO:0005737|GO:0005527|GO:0019538|GO:0044267|GO:0005528|GO:0003755|GO:0036211|GO:0006464|GO:0018193|GO:0018208|GO:0000413	metabolic process|cell|catalytic activity|cellular process|organic substance metabolic process|cellular metabolic process|isomerase activity|organic cyclic compound binding|protein folding|intracellular|drug binding|nitrogen compound metabolic process|chaperone-mediated protein folding|cytoplasm|macrolide binding|protein metabolic process|cellular protein metabolic process|FK506 binding|peptidyl-…	-	-	-	-	6:63211446-63213024	415	484	265	1427	1101	1199	19.5232	16.2747	15.9327	48.7632	49.6562	45.762	17.2435	48.0605	-1.4788	1.33058e-18	5.36666e-17	DOWN
ENSG00000103415	HMOX2	heme oxygenase 2 [Source:HGNC Symbol;Acc:HGNC:5014]	protein_coding	GO:0008152|GO:0005623|GO:0016020|GO:0002376|GO:0003824|GO:0009987|GO:0051179|GO:0050896|GO:0071704|GO:0044237|GO:0031090|GO:0016491|GO:0006955|GO:0043227|GO:0043167|GO:0071944|GO:0097159|GO:0009628|GO:0031224|GO:0005886|GO:0005515|GO:0005789|GO:0006950|GO:0005622|GO:0042175|GO:0012505|GO:0045321|GO:0043229|GO:0006807|GO:0009056|GO:0001666|GO:0002366|GO:0034641|GO:0032940|GO:0031982|GO:0006810|GO:…	metabolic process|cell|membrane|immune system process|catalytic activity|cellular process|localization|response to stimulus|organic substance metabolic process|cellular metabolic process|organelle membrane|oxidoreductase activity|immune response|membrane-bounded organelle|ion binding|cell periphery|organic cyclic compound binding|response to abiotic stimulus|intrinsic component of membrane|plasma…	K00510	heme oxygenase (biliverdin-producing)[1.14.14.18]	hsa01100|hsa04978|hsa00860	Metabolic pathways - Homo sapiens (human)|Mineral absorption - Homo sapiens (human)|Porphyrin and chlorophyll metabolism - Homo sapiens (human)	16:4474690-4510347	978	1291	693	3099	2429	2695	8.3986	7.92428	7.60577	19.3311	19.9977	18.7763	7.97621	19.3684	-1.27993	1.67471e-18	6.69435e-17	DOWN
ENSG00000137266	SLC22A23	solute carrier family 22 member 23 [Source:HGNC Symbol;Acc:HGNC:21106]	protein_coding	GO:0016020|GO:0051179|GO:0005215|GO:0031224|GO:0005515|GO:0022857|GO:0006810|GO:0016021|GO:0015075|GO:0071702|GO:0006811|GO:0055085|GO:0006820|GO:0008509|GO:0015711|GO:0008514	membrane|localization|transporter activity|intrinsic component of membrane|protein binding|transmembrane transporter activity|transport|integral component of membrane|ion transmembrane transporter activity|organic substance transport|ion transport|transmembrane transport|anion transport|anion transmembrane transporter activity|organic anion transport|organic anion transmembrane transporter activi…	-	-	-	-	6:3268962-3457022	602	904	346	2389	1666	2037	2.42294	2.60064	1.77977	6.98439	6.42845	6.65153	2.26779	6.68812	-1.56032	1.70771e-18	6.81612e-17	DOWN
ENSG00000171570	RAB4B-EGLN2	RAB4B-EGLN2 readthrough (NMD candidate) [Source:HGNC Symbol;Acc:HGNC:44465]	protein_coding	GO:0003824|GO:0097367|GO:0043167|GO:0097159|GO:0016787|GO:0036094|GO:0016817|GO:0001882|GO:0000166|GO:0032555|GO:0032549|GO:0035639|GO:0016818|GO:0017076|GO:0001883|GO:0019001|GO:0005525|GO:0032561|GO:0016462|GO:0017111|GO:0003924	catalytic activity|carbohydrate derivative binding|ion binding|organic cyclic compound binding|hydrolase activity|small molecule binding|hydrolase activity, acting on acid anhydrides|nucleoside binding|nucleotide binding|purine ribonucleotide binding|ribonucleoside binding|purine ribonucleoside triphosphate binding|hydrolase activity, acting on acid anhydrides, in phosphorus-containing anhydrides…	-	-	-	-	19:40778242-40808198	38	56	73	496	297	475	0.944689	0.995081	2.31935	8.95675	7.07855	9.58034	1.41971	8.53855	-2.5884	1.85261e-18	7.37257e-17	DOWN
ENSG00000145088	EAF2	ELL associated factor 2 [Source:HGNC Symbol;Acc:HGNC:23115]	protein_coding	GO:0040007|GO:0008152|GO:0000003|GO:0005623|GO:0022414|GO:0032991|GO:0032502|GO:0009987|GO:0071704|GO:0044237|GO:0043227|GO:0003006|GO:0048856|GO:0043234|GO:0050793|GO:0097159|GO:0008283|GO:0016043|GO:0016049|GO:0019222|GO:0005515|GO:0045926|GO:0009893|GO:0005622|GO:0009058|GO:0043229|GO:0006807|GO:0003700|GO:0040008|GO:0048523|GO:0050794|GO:0034641|GO:0060770|GO:0050673|GO:0006139|GO:0031323|GO:…	growth|metabolic process|reproduction|cell|reproductive process|macromolecular complex|developmental process|cellular process|organic substance metabolic process|cellular metabolic process|membrane-bounded organelle|developmental process involved in reproduction|anatomical structure development|protein complex|regulation of developmental process|organic cyclic compound binding|cell proliferation|…	-	-	-	-	3:121835183-121886526	96	124	75	415	323	367	2.82195	2.60535	2.8176	8.8612	9.1026	8.75245	2.7483	8.90542	-1.69614	2.34869e-18	9.24616e-17	DOWN
ENSG00000118855	MFSD1	major facilitator superfamily domain containing 1 [Source:HGNC Symbol;Acc:HGNC:25874]	protein_coding	GO:0016020|GO:0051179|GO:0031224|GO:0006810|GO:0016021|GO:0055085	membrane|localization|intrinsic component of membrane|transport|integral component of membrane|transmembrane transport	-	-	-	-	3:158732198-158829719	502	771	452	1987	1309	1667	3.41261	3.7463	3.92702	9.81176	8.53114	9.19397	3.69531	9.17896	-1.31263	2.9513e-18	1.14895e-16	DOWN
ENSG00000163251	FZD5	frizzled class receptor 5 [Source:HGNC Symbol;Acc:HGNC:4043]	protein_coding	GO:0023052|GO:0008152|GO:0000003|GO:0005623|GO:0022414|GO:0032991|GO:0016020|GO:0002376|GO:0032502|GO:0009987|GO:0030054|GO:0051179|GO:0004871|GO:0050896|GO:0071704|GO:0044237|GO:0031090|GO:0051707|GO:0002684|GO:0007165|GO:0006955|GO:0043227|GO:0033218|GO:0003006|GO:0048856|GO:0033036|GO:0043234|GO:0051641|GO:0071944|GO:1903829|GO:0050793|GO:0002682|GO:0008283|GO:0002520|GO:0016043|GO:0031224|GO:…	signaling|metabolic process|reproduction|cell|reproductive process|macromolecular complex|membrane|immune system process|developmental process|cellular process|cell junction|localization|signal transducer activity|response to stimulus|organic substance metabolic process|cellular metabolic process|organelle membrane|response to other organism|positive regulation of immune system process|signal tra…	K02375	frizzled 5/8[-]	hsa05200|hsa05165|hsa05166|hsa05205|hsa05225|hsa04390|hsa05226|hsa05224|hsa04150|hsa04310|hsa04550|hsa04916|hsa05217	Pathways in cancer - Homo sapiens (human)|Human papillomavirus infection - Homo sapiens (human)|HTLV-I infection - Homo sapiens (human)|Proteoglycans in cancer - Homo sapiens (human)|Hepatocellular carcinoma - Homo sapiens (human)|Hippo signaling pathway - Homo sapiens (human)|Gastric cancer - Homo sapiens (human)|Breast cancer - Homo sapiens (human)|mTOR signaling pathway - Homo sapiens (human)|…	2:207762586-207769563	490	639	385	1709	1167	1567	5.42609	5.05775	5.44871	13.7467	12.3893	14.0781	5.31085	13.4047	-1.33572	3.30311e-18	1.2785e-16	DOWN
ENSG00000131171	SH3BGRL	SH3 domain binding glutamate rich protein like [Source:HGNC Symbol;Acc:HGNC:10823]	protein_coding	GO:0005576|GO:0023052|GO:0005623|GO:0009987|GO:0050896|GO:0060090|GO:0007165|GO:0043227|GO:0005515|GO:0007154|GO:0005622|GO:0023051|GO:0005615|GO:0043229|GO:0051716|GO:0050794|GO:0031982|GO:0035591|GO:0030674|GO:0010646|GO:0019904|GO:0009966|GO:0005737|GO:0043231|GO:0009967|GO:0070062|GO:1903561|GO:0005070|GO:0005634|GO:0017124	extracellular region|signaling|cell|cellular process|response to stimulus|binding, bridging|signal transduction|membrane-bounded organelle|protein binding|cell communication|intracellular|regulation of signaling|extracellular space|intracellular organelle|cellular response to stimulus|regulation of cellular process|vesicle|signaling adaptor activity|protein binding, bridging|regulation of cell co…	-	-	-	-	X:81201943-81298547	160	298	174	843	621	762	3.35359	4.46449	4.66102	12.8347	12.4786	12.9577	4.1597	12.757	-1.61674	3.83956e-18	1.47762e-16	DOWN
ENSG00000151503	NCAPD3	non-SMC condensin II complex subunit D3 [Source:HGNC Symbol;Acc:HGNC:28952]	protein_coding	GO:0000003|GO:0005623|GO:0022414|GO:0032991|GO:0016020|GO:0009987|GO:0043227|GO:0043234|GO:0016043|GO:0003682|GO:0005515|GO:0005622|GO:0043229|GO:0007049|GO:0006996|GO:0042393|GO:0070192|GO:0140030|GO:0007059|GO:0051301|GO:0043231|GO:0051321|GO:0000796|GO:0051304|GO:0005694|GO:0000819|GO:0000228|GO:0005634|GO:0000785|GO:0031981|GO:0000070|GO:0000278|GO:0010032|GO:0007076|GO:0035064|GO:0051276|GO:…	reproduction|cell|reproductive process|macromolecular complex|membrane|cellular process|membrane-bounded organelle|protein complex|cellular component organization|chromatin binding|protein binding|intracellular|intracellular organelle|cell cycle|organelle organization|histone binding|chromosome organization involved in meiotic cell cycle|modification-dependent protein binding|chromosome segregati…	-	-	-	-	11:134150119-134225454	2366	3191	1787	7886	5304	6457	13.8409	13.3426	13.3603	33.5098	29.7466	30.6453	13.5146	31.3005	-1.21167	3.98642e-18	1.53195e-16	DOWN
ENSG00000160213	CSTB	cystatin B [Source:HGNC Symbol;Acc:HGNC:2482]	protein_coding	GO:0005576|GO:0008152|GO:0005623|GO:0098772|GO:0002376|GO:0009987|GO:0051179|GO:0007610|GO:0050896|GO:0030234|GO:0071704|GO:0044237|GO:0006955|GO:0043227|GO:0097159|GO:0009892|GO:0019222|GO:0007626|GO:0005515|GO:0005622|GO:0012505|GO:0065009|GO:0045321|GO:0005615|GO:0043229|GO:0006807|GO:0048523|GO:0050794|GO:0002366|GO:0032940|GO:0031324|GO:0031982|GO:0008344|GO:0031983|GO:0006810|GO:0031323|GO:…	extracellular region|metabolic process|cell|molecular function regulator|immune system process|cellular process|localization|behavior|response to stimulus|enzyme regulator activity|organic substance metabolic process|cellular metabolic process|immune response|membrane-bounded organelle|organic cyclic compound binding|negative regulation of metabolic process|regulation of metabolic process|locomot…	-	-	-	-	21:43772511-43776445	1145	1672	979	4425	2884	3320	12.3319	12.8714	13.4756	34.6181	29.7785	29.0099	12.893	31.1355	-1.27198	5.44714e-18	2.07548e-16	DOWN
ENSG00000117143	UAP1	UDP-N-acetylglucosamine pyrophosphorylase 1 [Source:HGNC Symbol;Acc:HGNC:12457]	protein_coding	GO:0008152|GO:0005623|GO:0016020|GO:0003824|GO:0009987|GO:0071704|GO:0044237|GO:0043227|GO:0071944|GO:0016740|GO:0005886|GO:0005515|GO:0030246|GO:0005622|GO:0009058|GO:0043229|GO:0006807|GO:0034641|GO:0006139|GO:0044249|GO:1901135|GO:0006725|GO:0042802|GO:0046483|GO:0016772|GO:0005737|GO:0043231|GO:0005634|GO:0031981|GO:1901137|GO:0005829|GO:0006047|GO:0016779|GO:0005654|GO:0070569|GO:0006048|GO:…	metabolic process|cell|membrane|catalytic activity|cellular process|organic substance metabolic process|cellular metabolic process|membrane-bounded organelle|cell periphery|transferase activity|plasma membrane|protein binding|carbohydrate binding|intracellular|biosynthetic process|intracellular organelle|nitrogen compound metabolic process|cellular nitrogen compound metabolic process|nucleobase-c…	K00972	UDP-N-acetylglucosamine/UDP-N-acetylgalactosamine diphosphorylase[2.7.7.83]	hsa01100|hsa00520	Metabolic pathways - Homo sapiens (human)|Amino sugar and nucleotide sugar metabolism - Homo sapiens (human)	1:162561506-162599842	2406	4373	2292	9287	6828	8392	29.5654	38.409	35.9951	82.8952	80.4388	83.6638	34.6565	82.3326	-1.24834	6.68957e-18	2.53449e-16	DOWN
ENSG00000128335	APOL2	apolipoprotein L2 [Source:HGNC Symbol;Acc:HGNC:619]	protein_coding	GO:0005576|GO:0008152|GO:0000003|GO:0005623|GO:0022414|GO:0016020|GO:0032502|GO:0051179|GO:0050896|GO:0071704|GO:0043227|GO:0048856|GO:0033036|GO:0031224|GO:0044877|GO:0005515|GO:0005789|GO:0006950|GO:0048609|GO:0005622|GO:0042175|GO:0012505|GO:0008289|GO:0043229|GO:0006807|GO:0007565|GO:0006810|GO:0005102|GO:0044281|GO:0016021|GO:0006952|GO:0005783|GO:0006629|GO:0005737|GO:0043231|GO:0007275|GO:…	extracellular region|metabolic process|reproduction|cell|reproductive process|membrane|developmental process|localization|response to stimulus|organic substance metabolic process|membrane-bounded organelle|anatomical structure development|macromolecule localization|intrinsic component of membrane|macromolecular complex binding|protein binding|endoplasmic reticulum membrane|response to stress|mult…	-	-	-	-	22:36226203-36239954	169	249	129	663	555	634	1.42801	1.50387	1.39308	4.06935	4.49596	4.3463	1.44165	4.30387	-1.57791	6.76563e-18	2.5597e-16	DOWN
ENSG00000162078	ZG16B	zymogen granule protein 16B [Source:HGNC Symbol;Acc:HGNC:30456]	protein_coding	GO:0005576|GO:0043227|GO:0030246|GO:0005615|GO:0031982|GO:0042592|GO:0048871|GO:0070062|GO:1903561|GO:0001894|GO:0001895	extracellular region|membrane-bounded organelle|carbohydrate binding|extracellular space|vesicle|homeostatic process|multicellular organismal homeostasis|extracellular exosome|extracellular vesicle|tissue homeostasis|retina homeostasis	-	-	-	-	16:2830169-2839585	385	559	312	1426	1046	1189	6.46881	6.71337	6.69976	17.404	16.8492	16.208	6.62731	16.8204	-1.34372	6.88254e-18	2.60026e-16	DOWN
ENSG00000278677	HIST1H2AM	histone cluster 1 H2A family member m [Source:HGNC Symbol;Acc:HGNC:4735]	protein_coding	GO:0005576|GO:0008152|GO:0005623|GO:0032991|GO:0009987|GO:0071704|GO:0044237|GO:0043227|GO:0097159|GO:0016043|GO:0009892|GO:0019222|GO:0032993|GO:0005515|GO:0005622|GO:0005615|GO:0009058|GO:0043229|GO:0006807|GO:0048523|GO:0050794|GO:0034641|GO:0031324|GO:0031982|GO:0006139|GO:0031323|GO:0016458|GO:0000786|GO:0044249|GO:0006725|GO:0006996|GO:0009890|GO:0006325|GO:0003676|GO:0046483|GO:0043231|GO:…	extracellular region|metabolic process|cell|macromolecular complex|cellular process|organic substance metabolic process|cellular metabolic process|membrane-bounded organelle|organic cyclic compound binding|cellular component organization|negative regulation of metabolic process|regulation of metabolic process|protein-DNA complex|protein binding|intracellular|extracellular space|biosynthetic proce…	K11251	histone H2A[-]	hsa05034|hsa04217|hsa05322	Alcoholism - Homo sapiens (human)|Necroptosis - Homo sapiens (human)|Systemic lupus erythematosus - Homo sapiens (human)	6:27892757-27893149	22	38	23	151	156	143	4.15822	5.13383	5.55588	20.7317	28.2684	21.9287	4.94931	23.6429	-2.25611	1.13448e-17	4.23845e-16	DOWN
ENSG00000109814	UGDH	UDP-glucose 6-dehydrogenase [Source:HGNC Symbol;Acc:HGNC:12525]	protein_coding	GO:0005576|GO:0008152|GO:0005623|GO:0009055|GO:0032502|GO:0003824|GO:0009987|GO:0071704|GO:0044237|GO:0016491|GO:0043227|GO:0048856|GO:0048037|GO:0097159|GO:0005622|GO:0009653|GO:0005615|GO:0009058|GO:0043229|GO:0006807|GO:0036094|GO:0034641|GO:0031982|GO:0006139|GO:0006091|GO:0044281|GO:0044249|GO:1901135|GO:0006725|GO:0055114|GO:0050662|GO:0006082|GO:0022900|GO:0046483|GO:0005737|GO:0000166|GO:…	extracellular region|metabolic process|cell|electron carrier activity|developmental process|catalytic activity|cellular process|organic substance metabolic process|cellular metabolic process|oxidoreductase activity|membrane-bounded organelle|anatomical structure development|cofactor binding|organic cyclic compound binding|intracellular|anatomical structure morphogenesis|extracellular space|biosyn…	K00012	UDPglucose 6-dehydrogenase[1.1.1.22]	hsa01100|hsa00520|hsa00040|hsa00053	Metabolic pathways - Homo sapiens (human)|Amino sugar and nucleotide sugar metabolism - Homo sapiens (human)|Pentose and glucuronate interconversions - Homo sapiens (human)|Ascorbate and aldarate metabolism - Homo sapiens (human)	4:39498755-39528311	1614	2779	1612	6162	4824	5236	12.2076	15.0239	15.5824	33.8545	34.98	32.1301	14.2713	33.6549	-1.2377	1.38295e-17	5.15241e-16	DOWN
ENSG00000181744	C3orf58	chromosome 3 open reading frame 58 [Source:HGNC Symbol;Acc:HGNC:28490]	protein_coding	GO:0005576|GO:0040007|GO:0023052|GO:0005623|GO:0032991|GO:0016020|GO:0032502|GO:0009987|GO:0050896|GO:0031090|GO:0007165|GO:0043227|GO:0048856|GO:0043234|GO:0008283|GO:0048589|GO:0007154|GO:0005622|GO:0012505|GO:0023051|GO:0005615|GO:0043229|GO:0051716|GO:0050794|GO:0035556|GO:0031982|GO:0009888|GO:0030660|GO:0055017|GO:0048513|GO:0005794|GO:0007507|GO:0010646|GO:0035265|GO:0097708|GO:0009966|GO:…	extracellular region|growth|signaling|cell|macromolecular complex|membrane|developmental process|cellular process|response to stimulus|organelle membrane|signal transduction|membrane-bounded organelle|anatomical structure development|protein complex|cell proliferation|developmental growth|cell communication|intracellular|endomembrane system|regulation of signaling|extracellular space|intracellula…	-	-	-	-	3:143971798-144048719	183	297	168	781	586	857	1.23826	1.43643	1.45282	3.83864	3.8014	4.70463	1.37584	4.11489	-1.58055	1.76394e-17	6.51759e-16	DOWN
ENSG00000152086	TUBA3E	tubulin alpha 3e [Source:HGNC Symbol;Acc:HGNC:20765]	protein_coding	GO:0005623|GO:0003824|GO:0009987|GO:0005198|GO:0097367|GO:0007017|GO:0043227|GO:0043167|GO:0097159|GO:0016043|GO:0005515|GO:0005622|GO:0016787|GO:0043229|GO:0005200|GO:0036094|GO:0016817|GO:0001882|GO:0006996|GO:0005737|GO:0000166|GO:0099512|GO:0043231|GO:0032555|GO:0005634|GO:0032549|GO:0035639|GO:0005856|GO:0016818|GO:0017076|GO:0007010|GO:0001883|GO:0019001|GO:0005874|GO:0015630|GO:0005525|GO:…	cell|catalytic activity|cellular process|structural molecule activity|carbohydrate derivative binding|microtubule-based process|membrane-bounded organelle|ion binding|organic cyclic compound binding|cellular component organization|protein binding|intracellular|hydrolase activity|intracellular organelle|structural constituent of cytoskeleton|small molecule binding|hydrolase activity, acting on aci…	K07374	tubulin alpha[-]	hsa04530|hsa04145|hsa04210|hsa04540|hsa05130	Tight junction - Homo sapiens (human)|Phagosome - Homo sapiens (human)|Apoptosis - Homo sapiens (human)|Gap junction - Homo sapiens (human)|Pathogenic Escherichia coli infection - Homo sapiens (human)	2:130191743-130198461	58	76	43	268	209	233	2.794	2.61685	2.64736	9.37778	9.65229	9.10625	2.68607	9.37877	-1.8039	2.20443e-17	8.12281e-16	DOWN
ENSG00000008394	MGST1	microsomal glutathione S-transferase 1 [Source:HGNC Symbol;Acc:HGNC:7061]	protein_coding	GO:0008152|GO:0000003|GO:0005623|GO:0022414|GO:0016020|GO:0002376|GO:0032502|GO:0016209|GO:0003824|GO:0009987|GO:0051179|GO:0050896|GO:0004601|GO:0019867|GO:0071704|GO:0044237|GO:0031090|GO:0016491|GO:0051707|GO:0006955|GO:0043227|GO:0043167|GO:0033218|GO:0003006|GO:0048856|GO:0071944|GO:0016043|GO:0031224|GO:0016740|GO:0072341|GO:0005886|GO:0005515|GO:0005789|GO:0006950|GO:0005622|GO:0042175|GO:…	metabolic process|reproduction|cell|reproductive process|membrane|immune system process|developmental process|antioxidant activity|catalytic activity|cellular process|localization|response to stimulus|peroxidase activity|outer membrane|organic substance metabolic process|cellular metabolic process|organelle membrane|oxidoreductase activity|response to other organism|immune response|membrane-bound…	K00799	glutathione S-transferase[2.5.1.18]	hsa05200|hsa05225|hsa05418|hsa05204|hsa00980|hsa01524|hsa00982|hsa00480	Pathways in cancer - Homo sapiens (human)|Hepatocellular carcinoma - Homo sapiens (human)|Fluid shear stress and atherosclerosis - Homo sapiens (human)|Chemical carcinogenesis - Homo sapiens (human)|Metabolism of xenobiotics by cytochrome P450 - Homo sapiens (human)|Platinum drug resistance - Homo sapiens (human)|Drug metabolism - cytochrome P450 - Homo sapiens (human)|Glutathione metabolism - Ho…	12:16347142-16609259	1866	2854	1623	6097	4550	5569	13.0334	14.2484	14.4879	30.9335	30.4679	31.5579	13.9233	30.9864	-1.15414	2.32147e-17	8.53069e-16	DOWN
ENSG00000177504	VCX2	variable charge X-linked 2 [Source:HGNC Symbol;Acc:HGNC:18158]	protein_coding	GO:0032502|GO:0048856|GO:0007420|GO:0048513|GO:0060322|GO:0048731|GO:0007275|GO:0007417|GO:0007399	developmental process|anatomical structure development|brain development|animal organ development|head development|system development|multicellular organism development|central nervous system development|nervous system development	-	-	-	-	X:8169944-8171267	136	196	92	588	400	528	12.3955	12.7687	10.7166	38.9287	34.9519	39.0432	11.9603	37.6413	-1.65406	2.4492e-17	8.96328e-16	DOWN
ENSG00000135373	EHF	ETS homologous factor [Source:HGNC Symbol;Acc:HGNC:3246]	protein_coding	GO:0008152|GO:0005623|GO:0032502|GO:0009987|GO:0071704|GO:0044237|GO:0043227|GO:0048856|GO:0097159|GO:0008283|GO:0019222|GO:0009893|GO:0005622|GO:0012505|GO:0009058|GO:0043229|GO:0006807|GO:0003700|GO:0050794|GO:0034641|GO:0009888|GO:0050673|GO:0006139|GO:0031323|GO:0044249|GO:0005794|GO:0006725|GO:0003676|GO:0000981|GO:0046483|GO:0005737|GO:0043231|GO:0007275|GO:0051171|GO:0031325|GO:0005634|GO:…	metabolic process|cell|developmental process|cellular process|organic substance metabolic process|cellular metabolic process|membrane-bounded organelle|anatomical structure development|organic cyclic compound binding|cell proliferation|regulation of metabolic process|positive regulation of metabolic process|intracellular|endomembrane system|biosynthetic process|intracellular organelle|nitrogen co…	-	-	-	-	11:34621093-34661057	2265	5135	2013	11236	7968	10565	19.1759	31.0737	21.7807	69.0978	64.6726	72.5672	24.0101	68.7792	-1.51833	2.87121e-17	1.04084e-15	DOWN
ENSG00000117592	PRDX6	peroxiredoxin 6 [Source:HGNC Symbol;Acc:HGNC:16753]	protein_coding	GO:0005576|GO:0008152|GO:0005623|GO:0016020|GO:0002376|GO:0016209|GO:0003824|GO:0009987|GO:0051179|GO:0050896|GO:0004601|GO:0071704|GO:0044237|GO:0016491|GO:0006955|GO:0043227|GO:0051920|GO:0019222|GO:0005515|GO:0009893|GO:0006950|GO:0005622|GO:0012505|GO:0016787|GO:0045321|GO:0005615|GO:0043229|GO:0006807|GO:0009056|GO:0051716|GO:0050794|GO:0002366|GO:0034641|GO:0032940|GO:0031982|GO:0031983|GO:…	extracellular region|metabolic process|cell|membrane|immune system process|antioxidant activity|catalytic activity|cellular process|localization|response to stimulus|peroxidase activity|organic substance metabolic process|cellular metabolic process|oxidoreductase activity|immune response|membrane-bounded organelle|peroxiredoxin activity|regulation of metabolic process|protein binding|positive reg…	K11188	peroxiredoxin 6, 1-Cys peroxiredoxin [EC: 3.1.1.-][-]	hsa01100	Metabolic pathways - Homo sapiens (human)	1:173477266-173488807	6647	9263	4898	21952	16421	16423	158.001	157.381	148.797	379.03	374.212	316.717	154.726	356.653	-1.2048	3.60787e-17	1.29912e-15	DOWN
ENSG00000166387	PPFIBP2	PPFIA binding protein 2 [Source:HGNC Symbol;Acc:HGNC:9250]	protein_coding	GO:0005576|GO:0005623|GO:0005515|GO:0005622|GO:0005615|GO:0042802|GO:0005737|GO:0005829	extracellular region|cell|protein binding|intracellular|extracellular space|identical protein binding|cytoplasm|cytosol	-	-	-	-	11:7513298-7657127	429	606	324	1441	1294	1223	1.96819	1.98723	1.89976	4.8022	5.69153	4.5522	1.95173	5.01531	-1.36159	4.70607e-17	1.69003e-15	DOWN
ENSG00000147813	NAPRT	nicotinate phosphoribosyltransferase [Source:HGNC Symbol;Acc:HGNC:30450]	protein_coding	GO:0005576|GO:0008152|GO:0005623|GO:0002376|GO:0003824|GO:0009987|GO:0051179|GO:0050896|GO:0071704|GO:0044237|GO:0006955|GO:0043227|GO:0016740|GO:0016874|GO:0005515|GO:0006950|GO:0005622|GO:0012505|GO:0045321|GO:0005615|GO:0009058|GO:0043229|GO:0006807|GO:0002366|GO:0034641|GO:0032940|GO:0031982|GO:0031983|GO:0006810|GO:0006139|GO:0019637|GO:0002263|GO:0001775|GO:0044281|GO:0044249|GO:0006725|GO:…	extracellular region|metabolic process|cell|immune system process|catalytic activity|cellular process|localization|response to stimulus|organic substance metabolic process|cellular metabolic process|immune response|membrane-bounded organelle|transferase activity|ligase activity|protein binding|response to stress|intracellular|endomembrane system|leukocyte activation|extracellular space|biosynthet…	-	-	-	-	8:143574785-143578649	767	1066	547	2397	1938	2088	7.17922	7.1319	6.54351	16.2973	17.3908	15.8561	6.95155	16.5148	-1.24835	5.12078e-17	1.82675e-15	DOWN
ENSG00000138771	SHROOM3	shroom family member 3 [Source:HGNC Symbol;Acc:HGNC:30422]	protein_coding	GO:0005623|GO:0016020|GO:0032502|GO:0009987|GO:0030054|GO:0051179|GO:0050896|GO:0048856|GO:0033036|GO:0071944|GO:0050793|GO:0016043|GO:0043473|GO:0005886|GO:0044877|GO:0005515|GO:0005622|GO:0009653|GO:0009605|GO:0043229|GO:0005911|GO:0048646|GO:0051716|GO:0050794|GO:0045177|GO:0009888|GO:0032403|GO:0033059|GO:0051128|GO:0048468|GO:0043296|GO:0035148|GO:0005912|GO:0021915|GO:0035239|GO:0007389|GO:…	cell|membrane|developmental process|cellular process|cell junction|localization|response to stimulus|anatomical structure development|macromolecule localization|cell periphery|regulation of developmental process|cellular component organization|pigmentation|plasma membrane|macromolecular complex binding|protein binding|intracellular|anatomical structure morphogenesis|response to external stimulus|…	-	-	-	-	4:76435100-76783253	3553	4622	2526	10722	7592	9091	14.7815	13.7442	13.4307	32.4016	30.2806	30.6846	13.9855	31.1223	-1.15402	6.18723e-17	2.17826e-15	DOWN
ENSG00000089356	FXYD3	FXYD domain containing ion transport regulator 3 [Source:HGNC Symbol;Acc:HGNC:4027]	protein_coding	GO:0005576|GO:0023052|GO:0005623|GO:0098772|GO:0016020|GO:0051179|GO:0005215|GO:0043227|GO:0071944|GO:0016247|GO:0031224|GO:0005886|GO:0022857|GO:0065009|GO:0023051|GO:0005615|GO:0017080|GO:0031982|GO:0006810|GO:0031226|GO:0003013|GO:0022803|GO:0016021|GO:1903779|GO:0070062|GO:1903561|GO:0008015|GO:0015267|GO:0005887|GO:0015075|GO:0061337|GO:0022898|GO:0043269|GO:0006811|GO:0055085|GO:0008016|GO:…	extracellular region|signaling|cell|molecular function regulator|membrane|localization|transporter activity|membrane-bounded organelle|cell periphery|channel regulator activity|intrinsic component of membrane|plasma membrane|transmembrane transporter activity|regulation of molecular function|regulation of signaling|extracellular space|sodium channel regulator activity|vesicle|transport|intrinsic …	-	-	-	-	19:35115879-35124324	350	426	202	1451	800	1191	3.92909	3.4182	2.89811	11.8319	8.60989	10.8472	3.41513	10.4297	-1.61068	6.81357e-17	2.3925e-15	DOWN
ENSG00000075234	TTC38	tetratricopeptide repeat domain 38 [Source:HGNC Symbol;Acc:HGNC:26082]	protein_coding	GO:0005576|GO:0043227|GO:0005615|GO:0031982|GO:0070062|GO:1903561	extracellular region|membrane-bounded organelle|extracellular space|vesicle|extracellular exosome|extracellular vesicle	-	-	-	-	22:46267961-46294008	338	515	268	1430	962	1007	5.95102	6.48109	6.03048	18.2884	16.2381	14.3843	6.15419	16.3036	-1.40555	7.46099e-17	2.613e-15	DOWN
ENSG00000124664	SPDEF	SAM pointed domain containing ETS transcription factor [Source:HGNC Symbol;Acc:HGNC:17257]	protein_coding	GO:0008152|GO:0005623|GO:0032502|GO:0009987|GO:0071704|GO:0044237|GO:0043227|GO:0048856|GO:0050793|GO:0097159|GO:0009892|GO:0019222|GO:0009893|GO:0005622|GO:0009058|GO:0043229|GO:0006807|GO:0003700|GO:0048523|GO:0050794|GO:0030323|GO:0034641|GO:0031324|GO:0009888|GO:0045597|GO:0006139|GO:0031323|GO:0048513|GO:0010942|GO:0044249|GO:0045596|GO:0006725|GO:0048468|GO:0008219|GO:0048565|GO:0009890|GO:…	metabolic process|cell|developmental process|cellular process|organic substance metabolic process|cellular metabolic process|membrane-bounded organelle|anatomical structure development|regulation of developmental process|organic cyclic compound binding|negative regulation of metabolic process|regulation of metabolic process|positive regulation of metabolic process|intracellular|biosynthetic proce…	-	-	-	-	6:34537802-34556333	1698	2078	1103	4765	4077	4478	54.8395	47.9697	45.5275	111.785	126.235	117.334	49.4456	118.452	-1.26038	7.74442e-17	2.7017e-15	DOWN
ENSG00000079739	PGM1	phosphoglucomutase 1 [Source:HGNC Symbol;Acc:HGNC:8905]	protein_coding	GO:0005576|GO:0008152|GO:0005623|GO:0002376|GO:0003824|GO:0009987|GO:0051179|GO:0050896|GO:0071704|GO:0044237|GO:0006955|GO:0043227|GO:0043167|GO:0016853|GO:0005515|GO:0005622|GO:0012505|GO:0045321|GO:0005615|GO:0009058|GO:0043229|GO:0006807|GO:0009056|GO:0002366|GO:0044262|GO:0034641|GO:0032940|GO:0031982|GO:0005975|GO:0006810|GO:0016866|GO:0015980|GO:0006139|GO:0006091|GO:0019637|GO:0002263|GO:…	extracellular region|metabolic process|cell|immune system process|catalytic activity|cellular process|localization|response to stimulus|organic substance metabolic process|cellular metabolic process|immune response|membrane-bounded organelle|ion binding|isomerase activity|protein binding|intracellular|endomembrane system|leukocyte activation|extracellular space|biosynthetic process|intracellular …	K01835	phosphoglucomutase[5.4.2.2]	hsa01100|hsa00230|hsa00010|hsa00520|hsa00500|hsa00052|hsa00030	Metabolic pathways - Homo sapiens (human)|Purine metabolism - Homo sapiens (human)|Glycolysis / Gluconeogenesis - Homo sapiens (human)|Amino sugar and nucleotide sugar metabolism - Homo sapiens (human)|Starch and sucrose metabolism - Homo sapiens (human)|Galactose metabolism - Homo sapiens (human)|Pentose phosphate pathway - Homo sapiens (human)	1:63593276-63660245	1011	1406	708	3202	2388	2701	13.0539	12.976	11.6833	30.0315	29.5603	28.2943	12.5711	29.2953	-1.22057	9.96243e-17	3.44859e-15	DOWN
ENSG00000156284	CLDN8	claudin 8 [Source:HGNC Symbol;Acc:HGNC:2050]	protein_coding	GO:0005623|GO:0016020|GO:0030054|GO:0005198|GO:0043227|GO:0071944|GO:0031224|GO:0007155|GO:0005886|GO:0005515|GO:0005622|GO:0012505|GO:0043229|GO:0005911|GO:0070160|GO:0016021|GO:0016327|GO:0043296|GO:0005783|GO:0042802|GO:0098609|GO:0005737|GO:0043231|GO:0016323|GO:0005923|GO:0098742|GO:0016338	cell|membrane|cell junction|structural molecule activity|membrane-bounded organelle|cell periphery|intrinsic component of membrane|cell adhesion|plasma membrane|protein binding|intracellular|endomembrane system|intracellular organelle|cell-cell junction|occluding junction|integral component of membrane|apicolateral plasma membrane|apical junction complex|endoplasmic reticulum|identical protein bi…	K06087	claudin[-]	hsa04514|hsa05160|hsa04670	Cell adhesion molecules (CAMs) - Homo sapiens (human)|Hepatitis C - Homo sapiens (human)|Leukocyte transendothelial migration - Homo sapiens (human)	21:30214006-30216073	86	146	81	405	310	386	3.08908	3.74845	3.71842	10.5671	10.6753	11.2488	3.51865	10.8304	-1.62199	1.0996e-16	3.79658e-15	DOWN
ENSG00000133639	BTG1	BTG anti-proliferation factor 1 [Source:HGNC Symbol;Acc:HGNC:1130]	protein_coding	GO:0040011|GO:0040007|GO:0008152|GO:0000003|GO:0005623|GO:0022414|GO:0000988|GO:0032502|GO:0009987|GO:0051179|GO:0050896|GO:0032259|GO:0071704|GO:0044237|GO:0000989|GO:0048870|GO:0043227|GO:0048856|GO:0050793|GO:0008283|GO:0016043|GO:0016049|GO:0019222|GO:0005515|GO:0045926|GO:0019953|GO:0006950|GO:0048609|GO:0005622|GO:0009653|GO:0009058|GO:0043229|GO:0006807|GO:0048646|GO:0040008|GO:0048523|GO:…	locomotion|growth|metabolic process|reproduction|cell|reproductive process|transcription factor activity, protein binding|developmental process|cellular process|localization|response to stimulus|methylation|organic substance metabolic process|cellular metabolic process|transcription factor activity, transcription factor binding|cell motility|membrane-bounded organelle|anatomical structure develop…	K14443	protein Tob/BTG[-]	hsa03018	RNA degradation - Homo sapiens (human)	12:92140278-92145897	427	477	562	2503	1670	2187	6.11853	4.88544	10.2919	26.0523	22.9414	25.4245	7.09864	24.8061	-1.80508	1.1659e-16	4.01517e-15	DOWN
ENSG00000212864	RNF208	ring finger protein 208 [Source:HGNC Symbol;Acc:HGNC:25420]	protein_coding	GO:0008152|GO:0005623|GO:0003824|GO:0009987|GO:0071704|GO:0044237|GO:0043227|GO:0043167|GO:0016740|GO:0005515|GO:0005622|GO:0043229|GO:0006807|GO:0005737|GO:0019787|GO:0043231|GO:0019538|GO:0043169|GO:0044267|GO:0004842|GO:0005634|GO:0046872|GO:0031981|GO:0036211|GO:0005829|GO:0005654|GO:0006464|GO:0032446|GO:0016567|GO:0051865	metabolic process|cell|catalytic activity|cellular process|organic substance metabolic process|cellular metabolic process|membrane-bounded organelle|ion binding|transferase activity|protein binding|intracellular|intracellular organelle|nitrogen compound metabolic process|cytoplasm|ubiquitin-like protein transferase activity|intracellular membrane-bounded organelle|protein metabolic process|cation…	-	-	-	-	9:137220247-137221581	74	89	44	317	235	265	2.48503	2.13626	1.88841	7.73259	7.56574	7.21986	2.1699	7.50606	-1.79043	1.21555e-16	4.18082e-15	DOWN
ENSG00000101474	APMAP	adipocyte plasma membrane associated protein [Source:HGNC Symbol;Acc:HGNC:13238]	protein_coding	GO:0005576|GO:0008152|GO:0005623|GO:0016020|GO:0003824|GO:0043227|GO:0016829|GO:0031224|GO:0009986|GO:0005622|GO:0012505|GO:0016787|GO:0005615|GO:0009058|GO:0043229|GO:0031982|GO:0016788|GO:0016021|GO:0005783|GO:0005737|GO:0043231|GO:0070062|GO:1903561|GO:0052689|GO:0016844|GO:0004064	extracellular region|metabolic process|cell|membrane|catalytic activity|membrane-bounded organelle|lyase activity|intrinsic component of membrane|cell surface|intracellular|endomembrane system|hydrolase activity|extracellular space|biosynthetic process|intracellular organelle|vesicle|hydrolase activity, acting on ester bonds|integral component of membrane|endoplasmic reticulum|cytoplasm|intracell…	-	-	-	-	20:24962925-24992979	1822	2508	1293	5714	3992	4883	54.0719	53.2006	49.0415	123.177	113.579	117.569	52.1046	118.108	-1.18063	1.48752e-16	5.08367e-15	DOWN
ENSG00000116285	ERRFI1	ERBB receptor feedback inhibitor 1 [Source:HGNC Symbol;Acc:HGNC:18185]	protein_coding	GO:0023052|GO:0008152|GO:0005623|GO:0098772|GO:0016020|GO:0032502|GO:0009987|GO:0050896|GO:0030234|GO:0071704|GO:0044237|GO:0007165|GO:0043227|GO:0048856|GO:0023057|GO:0071944|GO:0050793|GO:0009628|GO:0008283|GO:0009892|GO:0019222|GO:0005886|GO:0005515|GO:0019898|GO:0007154|GO:0006950|GO:0005622|GO:0065009|GO:0023051|GO:0009653|GO:0009058|GO:0043229|GO:0006807|GO:0051716|GO:0048523|GO:0050794|GO:…	signaling|metabolic process|cell|molecular function regulator|membrane|developmental process|cellular process|response to stimulus|enzyme regulator activity|organic substance metabolic process|cellular metabolic process|signal transduction|membrane-bounded organelle|anatomical structure development|negative regulation of signaling|cell periphery|regulation of developmental process|response to abi…	-	-	-	-	1:8004404-8026308	440	629	270	1512	1115	1342	4.8572	4.96306	3.80925	12.1241	11.8003	12.0191	4.54317	11.9812	-1.399	1.70565e-16	5.7777e-15	DOWN
ENSG00000204217	BMPR2	bone morphogenetic protein receptor type 2 [Source:HGNC Symbol;Acc:HGNC:1078]	protein_coding	GO:0040011|GO:0005576|GO:0045202|GO:0040007|GO:0023052|GO:0008152|GO:0000003|GO:0005623|GO:0022414|GO:0016020|GO:0032502|GO:0003824|GO:0009987|GO:0030054|GO:0051179|GO:0004871|GO:0050896|GO:0097367|GO:0071704|GO:0044237|GO:0040017|GO:0007165|GO:0048870|GO:0043227|GO:0043167|GO:0003006|GO:0048856|GO:0005057|GO:0071944|GO:0050793|GO:0097159|GO:0008283|GO:0044297|GO:0016043|GO:0009892|GO:0031224|GO:…	locomotion|extracellular region|synapse|growth|signaling|metabolic process|reproduction|cell|reproductive process|membrane|developmental process|catalytic activity|cellular process|cell junction|localization|signal transducer activity|response to stimulus|carbohydrate derivative binding|organic substance metabolic process|cellular metabolic process|positive regulation of locomotion|signal transdu…	K04671	bone morphogenetic protein receptor type-2[2.7.11.30]	hsa05206|hsa04060|hsa04360|hsa04390|hsa05418|hsa04550|hsa04350	MicroRNAs in cancer - Homo sapiens (human)|Cytokine-cytokine receptor interaction - Homo sapiens (human)|Axon guidance - Homo sapiens (human)|Hippo signaling pathway - Homo sapiens (human)|Fluid shear stress and atherosclerosis - Homo sapiens (human)|Signaling pathways regulating pluripotency of stem cells - Homo sapiens (human)|TGF-beta signaling pathway - Homo sapiens (human)	2:202376936-202567751	1146	1607	625	4447	3052	3213	6.5543	6.56936	4.5684	18.4746	16.7344	14.9086	5.89735	16.7059	-1.50222	1.70394e-16	5.7777e-15	DOWN
ENSG00000270882	HIST2H4A	histone cluster 2 H4 family member a [Source:HGNC Symbol;Acc:HGNC:4794]	protein_coding	GO:0005576|GO:0008152|GO:0005623|GO:0032991|GO:0016020|GO:0002376|GO:0032502|GO:0009987|GO:0050896|GO:0071704|GO:0044237|GO:0002683|GO:0043227|GO:0048856|GO:0043234|GO:0050793|GO:0097159|GO:0002682|GO:0002520|GO:0016043|GO:0009892|GO:0019222|GO:0032993|GO:0005515|GO:0009893|GO:0006950|GO:0031012|GO:0005622|GO:0005615|GO:0009058|GO:0043229|GO:0006807|GO:0051716|GO:0048523|GO:0050794|GO:0034641|GO:…	extracellular region|metabolic process|cell|macromolecular complex|membrane|immune system process|developmental process|cellular process|response to stimulus|organic substance metabolic process|cellular metabolic process|negative regulation of immune system process|membrane-bounded organelle|anatomical structure development|protein complex|regulation of developmental process|organic cyclic compou…	K11254	histone H4[-]	hsa05203|hsa05034|hsa05322	Viral carcinogenesis - Homo sapiens (human)|Alcoholism - Homo sapiens (human)|Systemic lupus erythematosus - Homo sapiens (human)	1:149832659-149839767	58	156	55	465	331	394	1.17011	2.24952	1.41809	6.81427	6.40196	6.44883	1.61257	6.55502	-2.02323	2.0779e-16	6.98582e-15	DOWN
ENSG00000074410	CA12	carbonic anhydrase 12 [Source:HGNC Symbol;Acc:HGNC:1371]	protein_coding	GO:0008152|GO:0005623|GO:0016020|GO:0003824|GO:0009987|GO:0051179|GO:0044237|GO:0043167|GO:0016829|GO:0071944|GO:0031224|GO:0005886|GO:0006810|GO:0006730|GO:0044281|GO:0016021|GO:0042592|GO:0043169|GO:0016836|GO:0071702|GO:0046872|GO:0048878|GO:0006811|GO:0046914|GO:0050801|GO:0006820|GO:0015711|GO:0004089|GO:0008270|GO:0055081|GO:0015701|GO:0055064	metabolic process|cell|membrane|catalytic activity|cellular process|localization|cellular metabolic process|ion binding|lyase activity|cell periphery|intrinsic component of membrane|plasma membrane|transport|one-carbon metabolic process|small molecule metabolic process|integral component of membrane|homeostatic process|cation binding|hydro-lyase activity|organic substance transport|metal ion bind…	K01672	carbonic anhydrase[4.2.1.1]	hsa00910	Nitrogen metabolism - Homo sapiens (human)	15:63321378-63382161	406	578	302	1430	1043	1151	2.58317	2.62858	2.4557	6.6089	6.36204	5.94137	2.55582	6.3041	-1.30251	2.32534e-16	7.78845e-15	DOWN
ENSG00000111331	OAS3	2'-5'-oligoadenylate synthetase 3 [Source:HGNC Symbol;Acc:HGNC:8088]	protein_coding	GO:0005576|GO:0023052|GO:0008152|GO:0005623|GO:0016020|GO:0002376|GO:0003824|GO:0009987|GO:0050896|GO:0097367|GO:0071704|GO:0044237|GO:0051707|GO:0007165|GO:0006955|GO:0043227|GO:0043167|GO:0071944|GO:0097159|GO:0016740|GO:0019222|GO:0005886|GO:0005515|GO:0007154|GO:0006950|GO:0005622|GO:0065009|GO:0009605|GO:0005615|GO:0009607|GO:0043229|GO:0006807|GO:0051716|GO:0036094|GO:0050794|GO:0034641|GO:…	extracellular region|signaling|metabolic process|cell|membrane|immune system process|catalytic activity|cellular process|response to stimulus|carbohydrate derivative binding|organic substance metabolic process|cellular metabolic process|response to other organism|signal transduction|immune response|membrane-bounded organelle|ion binding|cell periphery|organic cyclic compound binding|transferase a…	K14216	2'-5'-oligoadenylate synthetase[2.7.7.84]	hsa05168|hsa05164|hsa04621|hsa05162|hsa05160	Herpes simplex infection - Homo sapiens (human)|Influenza A - Homo sapiens (human)|NOD-like receptor signaling pathway - Homo sapiens (human)|Measles - Homo sapiens (human)|Hepatitis C - Homo sapiens (human)	12:112938352-112973249	467	642	358	1592	1058	1432	3.07724	3.02375	3.01487	7.61998	6.68366	7.65547	3.03862	7.3197	-1.26837	2.35189e-16	7.86754e-15	DOWN
ENSG00000165175	MID1IP1	MID1 interacting protein 1 [Source:HGNC Symbol;Acc:HGNC:20715]	protein_coding	GO:0008152|GO:0005623|GO:0009987|GO:0051179|GO:0071704|GO:0044237|GO:0007017|GO:0043227|GO:0033036|GO:0051641|GO:0016043|GO:0019222|GO:0005515|GO:0009893|GO:0005622|GO:0065009|GO:0009058|GO:0043229|GO:0048523|GO:0050794|GO:0042180|GO:0097435|GO:0006810|GO:0022607|GO:0031323|GO:0046907|GO:0051128|GO:0044281|GO:0044249|GO:0008022|GO:0006996|GO:0044255|GO:0042802|GO:0006082|GO:0006629|GO:0045834|GO:…	metabolic process|cell|cellular process|localization|organic substance metabolic process|cellular metabolic process|microtubule-based process|membrane-bounded organelle|macromolecule localization|cellular localization|cellular component organization|regulation of metabolic process|protein binding|positive regulation of metabolic process|intracellular|regulation of molecular function|biosynthetic …	-	-	-	-	X:38801432-38806537	1347	1776	894	3978	3009	3670	12.1933	11.4911	10.3426	26.1567	26.1131	26.9527	11.3423	26.4075	-1.21923	2.49628e-16	8.34019e-15	DOWN
ENSG00000133943	DGLUCY	D-glutamate cyclase [Source:HGNC Symbol;Acc:HGNC:20498]	protein_coding	GO:0008152|GO:0005623|GO:0003824|GO:0009987|GO:0071704|GO:0044237|GO:0043227|GO:0016829|GO:0005515|GO:0005622|GO:0043229|GO:0006807|GO:0006520|GO:0044281|GO:0006082|GO:0047820|GO:0005737|GO:0043231|GO:0016836|GO:0005739|GO:0005759|GO:0019752|GO:0006536|GO:0043648	metabolic process|cell|catalytic activity|cellular process|organic substance metabolic process|cellular metabolic process|membrane-bounded organelle|lyase activity|protein binding|intracellular|intracellular organelle|nitrogen compound metabolic process|cellular amino acid metabolic process|small molecule metabolic process|organic acid metabolic process|D-glutamate cyclase activity|cytoplasm|intr…	-	-	-	-	14:91060333-91225632	311	411	231	1188	955	836	1.41243	1.33418	1.34079	3.91913	4.1581	3.08033	1.36247	3.71918	-1.44877	2.62299e-16	8.75265e-15	DOWN
ENSG00000129925	TMEM8A	transmembrane protein 8A [Source:HGNC Symbol;Acc:HGNC:17205]	protein_coding	GO:0005576|GO:0005623|GO:0016020|GO:0003824|GO:0031090|GO:0043227|GO:0071944|GO:0031224|GO:0005886|GO:0005515|GO:0005622|GO:0016787|GO:0005615|GO:0043229|GO:0031982|GO:0031226|GO:0016788|GO:0016021|GO:0005737|GO:0043231|GO:0070062|GO:1903561|GO:0005774|GO:0005887|GO:0052689|GO:0005773|GO:0016298|GO:0004620|GO:0004623|GO:0000323|GO:0005765|GO:0005764	extracellular region|cell|membrane|catalytic activity|organelle membrane|membrane-bounded organelle|cell periphery|intrinsic component of membrane|plasma membrane|protein binding|intracellular|hydrolase activity|extracellular space|intracellular organelle|vesicle|intrinsic component of plasma membrane|hydrolase activity, acting on ester bonds|integral component of membrane|cytoplasm|intracellular…	-	-	-	-	16:370773-387113	661	930	546	2089	1609	1856	7.55508	7.59777	7.97575	17.3437	17.631	17.2108	7.70953	17.3952	-1.17397	2.97213e-16	9.89311e-15	DOWN
ENSG00000163874	ZC3H12A	zinc finger CCCH-type containing 12A [Source:HGNC Symbol;Acc:HGNC:26259]	protein_coding	GO:0040011|GO:0023052|GO:0008152|GO:0005623|GO:0032991|GO:0016020|GO:0002376|GO:0032502|GO:0003824|GO:0009987|GO:0051179|GO:0050896|GO:0071704|GO:0044237|GO:0002683|GO:0031090|GO:0040017|GO:0051707|GO:0007165|GO:1990904|GO:0048870|GO:0043227|GO:0043167|GO:0048856|GO:0033036|GO:0043234|GO:0023057|GO:0035821|GO:0051641|GO:1903829|GO:0050793|GO:0097159|GO:0002682|GO:0043433|GO:0016043|GO:0009892|GO:…	locomotion|signaling|metabolic process|cell|macromolecular complex|membrane|immune system process|developmental process|catalytic activity|cellular process|localization|response to stimulus|organic substance metabolic process|cellular metabolic process|negative regulation of immune system process|organelle membrane|positive regulation of locomotion|response to other organism|signal transduction|r…	-	-	-	-	1:37474552-37484379	153	193	98	641	493	461	2.05259	1.85068	1.68027	6.24645	6.34075	5.01759	1.86118	5.86826	-1.65672	3.28511e-16	1.09079e-14	DOWN
ENSG00000169241	SLC50A1	solute carrier family 50 member 1 [Source:HGNC Symbol;Acc:HGNC:30657]	protein_coding	GO:0008152|GO:0005623|GO:0016020|GO:0051179|GO:0005215|GO:0071704|GO:0031090|GO:0043227|GO:0071944|GO:0031224|GO:0019222|GO:0005886|GO:0022857|GO:0009893|GO:0005622|GO:0012505|GO:0043229|GO:0006810|GO:0016021|GO:0005794|GO:0015144|GO:0042947|GO:0005737|GO:0043231|GO:0000139|GO:1901264|GO:0005634|GO:0008643|GO:0071702|GO:0010467|GO:0051119|GO:0010468|GO:0010628|GO:0055085|GO:0040029|GO:0034219|GO:…	metabolic process|cell|membrane|localization|transporter activity|organic substance metabolic process|organelle membrane|membrane-bounded organelle|cell periphery|intrinsic component of membrane|regulation of metabolic process|plasma membrane|transmembrane transporter activity|positive regulation of metabolic process|intracellular|endomembrane system|intracellular organelle|transport|integral com…	-	-	-	-	1:155135344-155138857	1276	1861	760	4188	3184	3672	11.1919	11.6671	8.51936	26.6824	26.7738	26.13	10.4595	26.5287	-1.34275	4.72392e-16	1.55698e-14	DOWN
ENSG00000173482	PTPRM	protein tyrosine phosphatase, receptor type M [Source:HGNC Symbol;Acc:HGNC:9675]	protein_coding	GO:0040011|GO:0023052|GO:0008152|GO:0005623|GO:0016020|GO:0032502|GO:0003824|GO:0009987|GO:0030054|GO:0051179|GO:0004871|GO:0050896|GO:0071704|GO:0044237|GO:0007165|GO:0048870|GO:0048856|GO:0071944|GO:0050793|GO:0008283|GO:0016043|GO:0031224|GO:0007155|GO:0040012|GO:0005886|GO:0040013|GO:0042995|GO:0005515|GO:0004872|GO:0007154|GO:0005622|GO:0038023|GO:0016787|GO:0009653|GO:0009605|GO:0006807|GO:…	locomotion|signaling|metabolic process|cell|membrane|developmental process|catalytic activity|cellular process|cell junction|localization|signal transducer activity|response to stimulus|organic substance metabolic process|cellular metabolic process|signal transduction|cell motility|anatomical structure development|cell periphery|regulation of developmental process|cell proliferation|cellular comp…	K05693	receptor-type tyrosine-protein phosphatase mu[3.1.3.48]	hsa04514|hsa04520	Cell adhesion molecules (CAMs) - Homo sapiens (human)|Adherens junction - Homo sapiens (human)	18:7566782-8406861	291	464	223	1144	742	1016	1.42681	1.62613	1.39739	4.0744	3.48786	4.04156	1.48344	3.86794	-1.38262	4.75313e-16	1.56469e-14	DOWN
ENSG00000174109	C16orf91	chromosome 16 open reading frame 91 [Source:HGNC Symbol;Acc:HGNC:27558]	protein_coding	GO:0016020|GO:0031224|GO:0016021	membrane|intrinsic component of membrane|integral component of membrane	-	-	-	-	16:1419744-1420800	194	260	145	717	533	627	7.26713	6.96146	6.94176	19.5095	19.1414	19.0552	7.05678	19.2353	-1.44668	5.01984e-16	1.64644e-14	DOWN
ENSG00000143622	RIT1	Ras like without CAAX 1 [Source:HGNC Symbol;Acc:HGNC:10023]	protein_coding	GO:0023052|GO:0005623|GO:0016020|GO:0003824|GO:0009987|GO:0050896|GO:0097367|GO:0007165|GO:0043167|GO:0071944|GO:0097159|GO:0005886|GO:0005515|GO:0007154|GO:0005622|GO:0016787|GO:0051716|GO:0036094|GO:0050794|GO:0035556|GO:0016817|GO:0005516|GO:0001882|GO:0000166|GO:0032555|GO:0032549|GO:0035639|GO:0016818|GO:0007264|GO:0017076|GO:0001883|GO:0007265|GO:0019001|GO:0005525|GO:0032561|GO:0016462|GO:…	signaling|cell|membrane|catalytic activity|cellular process|response to stimulus|carbohydrate derivative binding|signal transduction|ion binding|cell periphery|organic cyclic compound binding|plasma membrane|protein binding|cell communication|intracellular|hydrolase activity|cellular response to stimulus|small molecule binding|regulation of cellular process|intracellular signal transduction|hydro…	-	-	-	-	1:155897808-155911404	242	451	220	1013	802	902	3.23664	4.31142	3.76048	9.84132	10.2834	9.78744	3.76951	9.97072	-1.40332	5.71574e-16	1.86784e-14	DOWN
ENSG00000132872	SYT4	synaptotagmin 4 [Source:HGNC Symbol;Acc:HGNC:11512]	protein_coding	GO:0005576|GO:0045202|GO:0040007|GO:0023052|GO:0005623|GO:0016020|GO:0032502|GO:0009987|GO:0030054|GO:0051179|GO:0007610|GO:0008021|GO:0031090|GO:0098793|GO:0043227|GO:0043167|GO:0048856|GO:0033036|GO:0023057|GO:0030672|GO:0051641|GO:0071944|GO:0050793|GO:0044297|GO:0016043|GO:0031224|GO:0016049|GO:0072341|GO:0007269|GO:0005886|GO:0048589|GO:0042995|GO:0005515|GO:0007154|GO:0005622|GO:0012505|GO:…	extracellular region|synapse|growth|signaling|cell|membrane|developmental process|cellular process|cell junction|localization|behavior|synaptic vesicle|organelle membrane|presynapse|membrane-bounded organelle|ion binding|anatomical structure development|macromolecule localization|negative regulation of signaling|synaptic vesicle membrane|cellular localization|cell periphery|regulation of developm…	-	-	-	-	18:43267878-43277650	418	769	401	1616	1213	1858	3.24382	4.26553	3.97711	9.10938	9.02457	11.698	3.82882	9.94398	-1.37692	7.82232e-16	2.53466e-14	DOWN
ENSG00000196747	HIST1H2AI	histone cluster 1 H2A family member i [Source:HGNC Symbol;Acc:HGNC:4725]	protein_coding	GO:0005576|GO:0008152|GO:0005623|GO:0032991|GO:0009987|GO:0071704|GO:0044237|GO:0043227|GO:0097159|GO:0016043|GO:0009892|GO:0019222|GO:0032993|GO:0005515|GO:0005622|GO:0005615|GO:0009058|GO:0043229|GO:0006807|GO:0048523|GO:0050794|GO:0034641|GO:0031324|GO:0031982|GO:0006139|GO:0031323|GO:0016458|GO:0000786|GO:0044249|GO:0006725|GO:0006996|GO:0009890|GO:0006325|GO:0003676|GO:0046483|GO:0043231|GO:…	extracellular region|metabolic process|cell|macromolecular complex|cellular process|organic substance metabolic process|cellular metabolic process|membrane-bounded organelle|organic cyclic compound binding|cellular component organization|negative regulation of metabolic process|regulation of metabolic process|protein-DNA complex|protein binding|intracellular|extracellular space|biosynthetic proce…	K11251	histone H2A[-]	hsa05034|hsa04217|hsa05322	Alcoholism - Homo sapiens (human)|Necroptosis - Homo sapiens (human)|Systemic lupus erythematosus - Homo sapiens (human)	6:27808199-27808701	7	9	6	73	54	52	1.0337	0.950008	1.1324	7.83074	7.64524	6.23028	1.0387	7.23542	-2.80029	8.50325e-16	2.74536e-14	DOWN
ENSG00000100902	PSMA6	proteasome subunit alpha 6 [Source:HGNC Symbol;Acc:HGNC:9535]	protein_coding	GO:0005576|GO:0023052|GO:0008152|GO:0005623|GO:0032991|GO:0002376|GO:0032502|GO:0003824|GO:0009987|GO:0051179|GO:0050896|GO:0071704|GO:0044237|GO:0002684|GO:0007165|GO:0006955|GO:1990904|GO:0043227|GO:0043167|GO:0048856|GO:0043234|GO:0023057|GO:0050793|GO:0097159|GO:0009628|GO:0002682|GO:0002520|GO:0009892|GO:0019222|GO:0051091|GO:0005515|GO:1902494|GO:0007154|GO:0009893|GO:0006950|GO:0005622|GO:…	extracellular region|signaling|metabolic process|cell|macromolecular complex|immune system process|developmental process|catalytic activity|cellular process|localization|response to stimulus|organic substance metabolic process|cellular metabolic process|positive regulation of immune system process|signal transduction|immune response|ribonucleoprotein complex|membrane-bounded organelle|ion binding…	K02730	20S proteasome subunit alpha 1[3.4.25.1]	hsa03050	Proteasome - Homo sapiens (human)	14:35278633-35317493	1657	2391	1523	5245	3836	5316	11.5173	11.8788	13.5291	26.4813	25.5618	29.9776	12.3084	27.3403	-1.15138	9.91586e-16	3.18994e-14	DOWN
ENSG00000096060	FKBP5	FK506 binding protein 5 [Source:HGNC Symbol;Acc:HGNC:3721]	protein_coding	GO:0005576|GO:0008152|GO:0005623|GO:0016020|GO:0003824|GO:0009987|GO:0071704|GO:0044237|GO:0043227|GO:0016853|GO:0097159|GO:0005515|GO:0006457|GO:0005622|GO:0005615|GO:0043229|GO:0008144|GO:0006807|GO:0031982|GO:0061077|GO:0005737|GO:0005527|GO:0031072|GO:0043231|GO:0070062|GO:0019538|GO:1903561|GO:0044267|GO:0005634|GO:0005528|GO:0003755|GO:0031981|GO:0036211|GO:0005829|GO:0005654|GO:0006464|GO:…	extracellular region|metabolic process|cell|membrane|catalytic activity|cellular process|organic substance metabolic process|cellular metabolic process|membrane-bounded organelle|isomerase activity|organic cyclic compound binding|protein binding|protein folding|intracellular|extracellular space|intracellular organelle|drug binding|nitrogen compound metabolic process|vesicle|chaperone-mediated pro…	K09571	FK506-binding protein 4/5[5.2.1.8]	hsa04915	Estrogen signaling pathway - Homo sapiens (human)	6:35573585-35728583	1816	4823	1656	11029	11018	9037	10.1342	19.2378	11.8107	44.707	58.9468	40.9149	13.7276	48.1896	-1.81164	1.07848e-15	3.45294e-14	DOWN
ENSG00000176387	HSD11B2	hydroxysteroid 11-beta dehydrogenase 2 [Source:HGNC Symbol;Acc:HGNC:5209]	protein_coding	GO:0008152|GO:0000003|GO:0005623|GO:0022414|GO:0016020|GO:0003824|GO:0050896|GO:0071704|GO:0016491|GO:0043227|GO:0048037|GO:0097159|GO:0009628|GO:0031224|GO:0005789|GO:0006950|GO:0005622|GO:0042175|GO:0012505|GO:0008289|GO:0009605|GO:0009058|GO:0043229|GO:0036094|GO:0009991|GO:0001666|GO:0007565|GO:0042493|GO:0016229|GO:0003013|GO:0016021|GO:1901698|GO:0055114|GO:0003014|GO:0005783|GO:0050662|GO:…	metabolic process|reproduction|cell|reproductive process|membrane|catalytic activity|response to stimulus|organic substance metabolic process|oxidoreductase activity|membrane-bounded organelle|cofactor binding|organic cyclic compound binding|response to abiotic stimulus|intrinsic component of membrane|endoplasmic reticulum membrane|response to stress|intracellular|nuclear outer membrane-endoplasm…	K00071	corticosteroid 11-beta-dehydrogenase isozyme 2 [EC:1.1.1.-][-]	hsa00140|hsa04960	Steroid hormone biosynthesis - Homo sapiens (human)|Aldosterone-regulated sodium reabsorption - Homo sapiens (human)	16:67430652-67437553	614	764	427	1807	1441	1558	14.0207	12.4698	12.4615	29.9726	31.5463	28.8637	12.984	30.1275	-1.21435	1.19452e-15	3.8063e-14	DOWN
ENSG00000166206	GABRB3	gamma-aminobutyric acid type A receptor beta3 subunit [Source:HGNC Symbol;Acc:HGNC:4083]	protein_coding	GO:0045202|GO:0023052|GO:0005623|GO:0032991|GO:0016020|GO:0032502|GO:0009987|GO:0030054|GO:0051179|GO:0005215|GO:0004871|GO:0050896|GO:1902495|GO:0031090|GO:0007165|GO:0043227|GO:0097060|GO:0048856|GO:0071944|GO:0031224|GO:0098794|GO:0005886|GO:0005515|GO:0004872|GO:0022857|GO:0007154|GO:0005622|GO:0038023|GO:0043229|GO:0043235|GO:0051716|GO:0048523|GO:0050794|GO:0090102|GO:0031982|GO:0006810|GO:…	synapse|signaling|cell|macromolecular complex|membrane|developmental process|cellular process|cell junction|localization|transporter activity|signal transducer activity|response to stimulus|transmembrane transporter complex|organelle membrane|signal transduction|membrane-bounded organelle|synaptic membrane|anatomical structure development|cell periphery|intrinsic component of membrane|postsynapse…	K05181	gamma-aminobutyric acid receptor subunit beta[-]	hsa04080|hsa04723|hsa04726|hsa05032|hsa04727|hsa05033	Neuroactive ligand-receptor interaction - Homo sapiens (human)|Retrograde endocannabinoid signaling - Homo sapiens (human)|Serotonergic synapse - Homo sapiens (human)|Morphine addiction - Homo sapiens (human)|GABAergic synapse - Homo sapiens (human)|Nicotine addiction - Homo sapiens (human)	15:26543546-26939539	597	876	579	2080	1473	1933	0.989721	1.03803	1.22676	2.50477	2.34113	2.59989	1.08483	2.48193	-1.19399	1.48759e-15	4.69561e-14	DOWN
ENSG00000125304	TM9SF2	transmembrane 9 superfamily member 2 [Source:HGNC Symbol;Acc:HGNC:11865]	protein_coding	GO:0005576|GO:0005623|GO:0016020|GO:0051179|GO:0031090|GO:0043227|GO:0071944|GO:0031224|GO:0005886|GO:0005622|GO:0012505|GO:0005615|GO:0043229|GO:0031982|GO:0005768|GO:0006810|GO:0031226|GO:0016021|GO:0097708|GO:0010008|GO:0005737|GO:0070062|GO:1903561|GO:0005887|GO:0031410	extracellular region|cell|membrane|localization|organelle membrane|membrane-bounded organelle|cell periphery|intrinsic component of membrane|plasma membrane|intracellular|endomembrane system|extracellular space|intracellular organelle|vesicle|endosome|transport|intrinsic component of plasma membrane|integral component of membrane|intracellular vesicle|endosome membrane|cytoplasm|extracellular exo…	-	-	-	-	13:99501417-99564006	1428	2032	1054	4664	3007	3995	25.2679	25.6999	23.8355	59.9468	51.0105	57.3512	24.9344	56.1028	-1.16993	1.7018e-15	5.34663e-14	DOWN
ENSG00000115255	REEP6	receptor accessory protein 6 [Source:HGNC Symbol;Acc:HGNC:30078]	protein_coding	GO:0005623|GO:0016020|GO:0051179|GO:0050896|GO:0043227|GO:0051641|GO:0009628|GO:0031224|GO:0042995|GO:0005515|GO:0005789|GO:0005622|GO:0042175|GO:0012505|GO:0051606|GO:0009605|GO:0043229|GO:0045177|GO:0006810|GO:0046907|GO:0016021|GO:0005783|GO:0009314|GO:0043005|GO:0009582|GO:0050906|GO:0050877|GO:0001917|GO:0005737|GO:0060341|GO:0043231|GO:0051649|GO:0009583|GO:0007600|GO:0005634|GO:0032386|GO:…	cell|membrane|localization|response to stimulus|membrane-bounded organelle|cellular localization|response to abiotic stimulus|intrinsic component of membrane|cell projection|protein binding|endoplasmic reticulum membrane|intracellular|nuclear outer membrane-endoplasmic reticulum membrane network|endomembrane system|detection of stimulus|response to external stimulus|intracellular organelle|apical…	-	-	-	-	19:1490747-1497927	594	811	445	1720	1406	1634	12.5422	12.2398	12.0085	26.3805	28.4615	27.9914	12.2635	27.6111	-1.17088	1.87822e-15	5.87341e-14	DOWN
ENSG00000142156	COL6A1	collagen type VI alpha 1 chain [Source:HGNC Symbol;Acc:HGNC:2211]	protein_coding	GO:0005576|GO:0008152|GO:0005623|GO:0032991|GO:0016020|GO:0032502|GO:0009987|GO:0050896|GO:0071704|GO:0031090|GO:0043227|GO:0048856|GO:0043234|GO:0071944|GO:0016043|GO:0007155|GO:0005886|GO:0005515|GO:0031012|GO:0005622|GO:0012505|GO:0009653|GO:0005615|GO:0043229|GO:0009056|GO:0048646|GO:0051716|GO:0001704|GO:0031982|GO:0009888|GO:0019838|GO:0022607|GO:0001503|GO:0043062|GO:0042383|GO:1901698|GO:…	extracellular region|metabolic process|cell|macromolecular complex|membrane|developmental process|cellular process|response to stimulus|organic substance metabolic process|organelle membrane|membrane-bounded organelle|anatomical structure development|protein complex|cell periphery|cellular component organization|cell adhesion|plasma membrane|protein binding|extracellular matrix|intracellular|endo…	K06238	collagen, type VI, alpha[-]	hsa04151|hsa05165|hsa04510|hsa04974|hsa04512	PI3K-Akt signaling pathway - Homo sapiens (human)|Human papillomavirus infection - Homo sapiens (human)|Focal adhesion - Homo sapiens (human)|Protein digestion and absorption - Homo sapiens (human)|ECM-receptor interaction - Homo sapiens (human)	21:45981737-46005050	916	1176	566	2772	2234	2244	9.17632	8.42065	7.24655	20.1712	21.4556	18.2381	8.28117	19.955	-1.26884	2.64859e-15	8.20605e-14	DOWN
ENSG00000140526	ABHD2	abhydrolase domain containing 2 [Source:HGNC Symbol;Acc:HGNC:18717]	protein_coding	GO:0040011|GO:0023052|GO:0008152|GO:0000003|GO:0005623|GO:0022414|GO:0016020|GO:0032502|GO:0003824|GO:0009987|GO:0051179|GO:0004871|GO:0050896|GO:0071704|GO:0044237|GO:0007165|GO:0048870|GO:0043227|GO:0003006|GO:0048856|GO:0071944|GO:0007340|GO:0031224|GO:0040012|GO:0005886|GO:0040013|GO:0042995|GO:0019953|GO:0004872|GO:0007154|GO:0006950|GO:0048609|GO:0005622|GO:0012505|GO:0038023|GO:0016787|GO:…	locomotion|signaling|metabolic process|reproduction|cell|reproductive process|membrane|developmental process|catalytic activity|cellular process|localization|signal transducer activity|response to stimulus|organic substance metabolic process|cellular metabolic process|signal transduction|cell motility|membrane-bounded organelle|developmental process involved in reproduction|anatomical structure d…	-	-	-	-	15:89087459-89202360	20072	26240	14023	60273	39046	51896	123.816	115.695	110.552	270.069	230.912	259.719	116.688	253.566	-1.11971	3.01695e-15	9.31508e-14	DOWN
ENSG00000197982	C1orf122	chromosome 1 open reading frame 122 [Source:HGNC Symbol;Acc:HGNC:24789]	protein_coding	-	-	-	-	-	-	1:37806979-37809454	395	448	298	1318	1037	1002	6.89576	5.59022	6.64878	16.7134	17.3559	14.1918	6.37825	16.087	-1.33467	3.876e-15	1.18585e-13	DOWN
ENSG00000184602	SNN	stannin [Source:HGNC Symbol;Acc:HGNC:11149]	protein_coding	GO:0005623|GO:0016020|GO:0050896|GO:0019867|GO:0031090|GO:0043227|GO:0043167|GO:0031224|GO:0005622|GO:0043229|GO:0009636|GO:0016021|GO:0031966|GO:0005737|GO:0043231|GO:0043169|GO:0005741|GO:0046872|GO:0005739|GO:0005740	cell|membrane|response to stimulus|outer membrane|organelle membrane|membrane-bounded organelle|ion binding|intrinsic component of membrane|intracellular|intracellular organelle|response to toxic substance|integral component of membrane|mitochondrial membrane|cytoplasm|intracellular membrane-bounded organelle|cation binding|mitochondrial outer membrane|metal ion binding|mitochondrion|mitochondria…	-	-	-	-	16:11668414-11679159	389	613	330	1430	965	1210	8.72456	9.82698	9.4591	23.2968	20.7494	22.0173	9.33688	22.0211	-1.23788	4.07696e-15	1.24434e-13	DOWN
ENSG00000155254	MARVELD1	MARVEL domain containing 1 [Source:HGNC Symbol;Acc:HGNC:28674]	protein_coding	GO:0005623|GO:0016020|GO:0032502|GO:0009987|GO:0051179|GO:0005198|GO:0043227|GO:0048856|GO:0033036|GO:0051641|GO:0071944|GO:0016043|GO:0031224|GO:0005886|GO:0019911|GO:0005622|GO:0043229|GO:0098857|GO:0007049|GO:0061024|GO:0016021|GO:0051668|GO:0008104|GO:0005737|GO:0043231|GO:0048731|GO:0007275|GO:0005634|GO:0007399|GO:0005856|GO:0045121|GO:0051665|GO:0008366|GO:0031579|GO:0001766|GO:0042552	cell|membrane|developmental process|cellular process|localization|structural molecule activity|membrane-bounded organelle|anatomical structure development|macromolecule localization|cellular localization|cell periphery|cellular component organization|intrinsic component of membrane|plasma membrane|structural constituent of myelin sheath|intracellular|intracellular organelle|membrane microdomain|c…	-	-	-	-	10:97713173-97718152	139	601	296	2244	1525	1844	2.02494	6.25805	5.51102	23.7459	21.2987	21.7944	4.598	22.2796	-2.27665	4.3526e-15	1.32562e-13	DOWN
ENSG00000100997	ABHD12	abhydrolase domain containing 12 [Source:HGNC Symbol;Acc:HGNC:15868]	protein_coding	GO:0008152|GO:0005623|GO:0032991|GO:0016020|GO:0003824|GO:0009987|GO:0007610|GO:0050896|GO:1902495|GO:0071704|GO:0044237|GO:0071944|GO:0009628|GO:0031224|GO:0005886|GO:0007626|GO:0042995|GO:0005622|GO:0016787|GO:0009605|GO:0006807|GO:0009056|GO:0043235|GO:0008344|GO:0036477|GO:0019637|GO:0031226|GO:0032839|GO:0016788|GO:0034702|GO:0016021|GO:0030534|GO:0044255|GO:0098599|GO:0043005|GO:0006575|GO:…	metabolic process|cell|macromolecular complex|membrane|catalytic activity|cellular process|behavior|response to stimulus|transmembrane transporter complex|organic substance metabolic process|cellular metabolic process|cell periphery|response to abiotic stimulus|intrinsic component of membrane|plasma membrane|locomotory behavior|cell projection|intracellular|hydrolase activity|response to external…	-	-	-	-	20:25294743-25390983	852	1167	667	2646	1977	2127	13.8608	13.5701	13.868	31.2683	30.8347	28.0737	13.7663	30.0589	-1.12665	4.89868e-15	1.48856e-13	DOWN
ENSG00000145214	DGKQ	diacylglycerol kinase theta [Source:HGNC Symbol;Acc:HGNC:2856]	protein_coding	GO:0023052|GO:0008152|GO:0005623|GO:0098772|GO:0016020|GO:0003824|GO:0009987|GO:0004871|GO:0050896|GO:0097367|GO:0030234|GO:0071704|GO:0044237|GO:0031090|GO:0042445|GO:0007165|GO:0043227|GO:0043167|GO:0071944|GO:0097159|GO:0016043|GO:0009892|GO:0016740|GO:0019222|GO:0005886|GO:0005515|GO:0007154|GO:0009893|GO:0006950|GO:0005622|GO:0012505|GO:0065009|GO:0023051|GO:0009058|GO:0043229|GO:0006807|GO:…	signaling|metabolic process|cell|molecular function regulator|membrane|catalytic activity|cellular process|signal transducer activity|response to stimulus|carbohydrate derivative binding|enzyme regulator activity|organic substance metabolic process|cellular metabolic process|organelle membrane|hormone metabolic process|signal transduction|membrane-bounded organelle|ion binding|cell periphery|orga…	K00901	diacylglycerol kinase (ATP)[2.7.1.107]	hsa01100|hsa04072|hsa05231|hsa04070|hsa00564|hsa00561	Metabolic pathways - Homo sapiens (human)|Phospholipase D signaling pathway - Homo sapiens (human)|Choline metabolism in cancer - Homo sapiens (human)|Phosphatidylinositol signaling system - Homo sapiens (human)|Glycerophospholipid metabolism - Homo sapiens (human)|Glycerolipid metabolism - Homo sapiens (human)	4:958887-986895	545	690	373	1604	1259	1383	5.5035	4.98032	4.81385	11.7656	12.1886	11.3305	5.09922	11.7615	-1.20573	6.72273e-15	2.01998e-13	DOWN
ENSG00000057252	SOAT1	sterol O-acyltransferase 1 [Source:HGNC Symbol;Acc:HGNC:11177]	protein_coding	GO:0008152|GO:0005623|GO:0016020|GO:0032502|GO:0003824|GO:0009987|GO:0051179|GO:0071704|GO:0044237|GO:0043227|GO:0043167|GO:0097006|GO:0033036|GO:0048037|GO:0097159|GO:0016043|GO:0031224|GO:0016740|GO:0019222|GO:0005515|GO:0005789|GO:0009893|GO:0005622|GO:0042175|GO:0012505|GO:0008289|GO:0009058|GO:0043229|GO:0006807|GO:0036094|GO:0050794|GO:0006810|GO:0022607|GO:0031323|GO:0044281|GO:0044249|GO:…	metabolic process|cell|membrane|developmental process|catalytic activity|cellular process|localization|organic substance metabolic process|cellular metabolic process|membrane-bounded organelle|ion binding|regulation of plasma lipoprotein particle levels|macromolecule localization|cofactor binding|organic cyclic compound binding|cellular component organization|intrinsic component of membrane|trans…	K00637	sterol O-acyltransferase[2.3.1.26]	hsa04979|hsa00100	Cholesterol metabolism - Homo sapiens (human)|Steroid biosynthesis - Homo sapiens (human)	1:179293714-179358680	905	1421	743	3043	2072	2561	5.4954	6.16752	5.76609	13.4221	12.0622	12.6167	5.80967	12.7003	-1.12833	6.8625e-15	2.05279e-13	DOWN
ENSG00000255112	CHMP1B	charged multivesicular body protein 1B [Source:HGNC Symbol;Acc:HGNC:24287]	protein_coding	GO:0005576|GO:0005623|GO:0032991|GO:0016020|GO:0009987|GO:0051179|GO:0031090|GO:0007017|GO:0043227|GO:0033036|GO:0043234|GO:0030496|GO:0051641|GO:0016043|GO:0005515|GO:0005622|GO:0012505|GO:0000920|GO:0005615|GO:0043229|GO:0050794|GO:0045184|GO:0031982|GO:0005768|GO:0031023|GO:0006810|GO:0051298|GO:0022607|GO:0046907|GO:0007049|GO:0051128|GO:0007098|GO:0051726|GO:0051656|GO:0006996|GO:0010256|GO:…	extracellular region|cell|macromolecular complex|membrane|cellular process|localization|organelle membrane|microtubule-based process|membrane-bounded organelle|macromolecule localization|protein complex|midbody|cellular localization|cellular component organization|protein binding|intracellular|endomembrane system|cell separation after cytokinesis|extracellular space|intracellular organelle|regula…	K12197	charged multivesicular body protein 1[-]	hsa04144|hsa04217	Endocytosis - Homo sapiens (human)|Necroptosis - Homo sapiens (human)	18:11851396-11854449	554	858	473	1843	1312	1606	11.7949	13.0568	12.8702	28.5019	26.7794	27.7404	12.5739	27.6739	-1.13809	6.91114e-15	2.06504e-13	DOWN
ENSG00000197766	CFD	complement factor D [Source:HGNC Symbol;Acc:HGNC:2771]	protein_coding	GO:0005576|GO:0008152|GO:0005623|GO:0002376|GO:0003824|GO:0009987|GO:0051179|GO:0050896|GO:0071704|GO:0002684|GO:0006955|GO:0043227|GO:0002682|GO:0006950|GO:0005622|GO:0012505|GO:0016787|GO:0045321|GO:0002253|GO:0005615|GO:0043229|GO:0006807|GO:0008233|GO:0002366|GO:0032940|GO:0031982|GO:0031983|GO:0006810|GO:0050776|GO:0050778|GO:0002263|GO:0017171|GO:0006956|GO:0001775|GO:0006952|GO:0030141|GO:…	extracellular region|metabolic process|cell|immune system process|catalytic activity|cellular process|localization|response to stimulus|organic substance metabolic process|positive regulation of immune system process|immune response|membrane-bounded organelle|regulation of immune system process|response to stress|intracellular|endomembrane system|hydrolase activity|leukocyte activation|activation…	K01334	component factor D[3.4.21.46]	hsa04610|hsa05150	Complement and coagulation cascades - Homo sapiens (human)|Staphylococcus aureus infection - Homo sapiens (human)	19:859643-863630	48	62	39	199	170	192	2.45902	2.27023	2.55344	7.40517	8.34928	7.97997	2.42756	7.91148	-1.70444	7.912e-15	2.35362e-13	DOWN
ENSG00000164647	STEAP1	STEAP family member 1 [Source:HGNC Symbol;Acc:HGNC:11378]	protein_coding	GO:0008152|GO:0005623|GO:0016020|GO:0003824|GO:0030054|GO:0051179|GO:0005215|GO:0031090|GO:0016491|GO:0043227|GO:0043167|GO:0071944|GO:0031224|GO:0005886|GO:0022857|GO:0005622|GO:0012505|GO:0043229|GO:0005911|GO:0031982|GO:0005768|GO:0006810|GO:0031226|GO:0022803|GO:0016021|GO:0042592|GO:0055114|GO:0097708|GO:0010008|GO:0005737|GO:0043169|GO:0015267|GO:0005887|GO:0046872|GO:0048878|GO:0006811|GO:…	metabolic process|cell|membrane|catalytic activity|cell junction|localization|transporter activity|organelle membrane|oxidoreductase activity|membrane-bounded organelle|ion binding|cell periphery|intrinsic component of membrane|plasma membrane|transmembrane transporter activity|intracellular|endomembrane system|intracellular organelle|cell-cell junction|vesicle|endosome|transport|intrinsic compon…	K14737	metalloreductase STEAP1 [EC:1.16.1.-][-]	hsa04978	Mineral absorption - Homo sapiens (human)	7:90154375-90164829	1487	2105	1081	4422	3294	3761	48.425	48.9978	44.9911	104.603	102.841	99.368	47.4713	102.271	-1.10726	8.31307e-15	2.46202e-13	DOWN
ENSG00000117151	CTBS	chitobiase [Source:HGNC Symbol;Acc:HGNC:2496]	protein_coding	GO:0005576|GO:0008152|GO:0005623|GO:0003824|GO:0097367|GO:0071704|GO:0043227|GO:0005622|GO:0016787|GO:0005615|GO:0043229|GO:0006807|GO:0009056|GO:0031982|GO:0005975|GO:0008061|GO:1901135|GO:0016798|GO:0005737|GO:0043231|GO:0070062|GO:1903561|GO:0016052|GO:0005773|GO:0009311|GO:1901565|GO:0004553|GO:0006030|GO:0009313|GO:0004568|GO:0000323|GO:0006032|GO:0005764	extracellular region|metabolic process|cell|catalytic activity|carbohydrate derivative binding|organic substance metabolic process|membrane-bounded organelle|intracellular|hydrolase activity|extracellular space|intracellular organelle|nitrogen compound metabolic process|catabolic process|vesicle|carbohydrate metabolic process|chitin binding|carbohydrate derivative metabolic process|hydrolase acti…	-	-	-	-	1:84549606-84574480	304	533	264	1236	791	1122	2.06207	2.58418	2.28864	6.08996	5.14389	6.17458	2.31163	5.80281	-1.32784	8.7794e-15	2.59441e-13	DOWN
ENSG00000012660	ELOVL5	ELOVL fatty acid elongase 5 [Source:HGNC Symbol;Acc:HGNC:21308]	protein_coding	GO:0008152|GO:0005623|GO:0016020|GO:0003824|GO:0009987|GO:0071704|GO:0044237|GO:0043227|GO:0044297|GO:0031224|GO:0016740|GO:0019222|GO:0042995|GO:0005515|GO:0005789|GO:0009893|GO:0005622|GO:0042175|GO:0012505|GO:0009058|GO:0043229|GO:0006807|GO:0050794|GO:0042180|GO:0036477|GO:0031323|GO:0044281|GO:0044249|GO:0016021|GO:0043025|GO:0044255|GO:0005783|GO:0043005|GO:0031227|GO:0006790|GO:0006082|GO:…	metabolic process|cell|membrane|catalytic activity|cellular process|organic substance metabolic process|cellular metabolic process|membrane-bounded organelle|cell body|intrinsic component of membrane|transferase activity|regulation of metabolic process|cell projection|protein binding|endoplasmic reticulum membrane|positive regulation of metabolic process|intracellular|nuclear outer membrane-endop…	K10244	elongation of very long chain fatty acids protein 5[2.3.1.199]	hsa01212|hsa00062|hsa01040	Fatty acid metabolism - Homo sapiens (human)|Fatty acid elongation - Homo sapiens (human)|Biosynthesis of unsaturated fatty acids - Homo sapiens (human)	6:53267398-53349179	1885	2628	1372	5824	3751	5136	21.8306	21.7543	20.3072	48.9939	41.6473	48.2574	21.2974	46.2996	-1.12032	9.52389e-15	2.80824e-13	DOWN
ENSG00000111679	PTPN6	protein tyrosine phosphatase, non-receptor type 6 [Source:HGNC Symbol;Acc:HGNC:9658]	protein_coding	GO:0040011|GO:0001906|GO:0005576|GO:0023052|GO:0008152|GO:0005623|GO:0032991|GO:0016020|GO:0002376|GO:0032502|GO:0003824|GO:0009987|GO:0030054|GO:0051179|GO:0004871|GO:0050896|GO:0071704|GO:0044237|GO:0002683|GO:0002684|GO:0007165|GO:0006955|GO:0048870|GO:0043227|GO:0042267|GO:0048856|GO:0043234|GO:0023057|GO:0050900|GO:0051641|GO:0071944|GO:0050793|GO:0002682|GO:0008283|GO:0002520|GO:0016043|GO:…	locomotion|cell killing|extracellular region|signaling|metabolic process|cell|macromolecular complex|membrane|immune system process|developmental process|catalytic activity|cellular process|cell junction|localization|signal transducer activity|response to stimulus|organic substance metabolic process|cellular metabolic process|negative regulation of immune system process|positive regulation of imm…	K05697	tyrosine-protein phosphatase non-receptor type 6[3.1.3.48]	hsa05205|hsa04630|hsa04650|hsa04660|hsa05140|hsa04520|hsa04662	Proteoglycans in cancer - Homo sapiens (human)|Jak-STAT signaling pathway - Homo sapiens (human)|Natural killer cell mediated cytotoxicity - Homo sapiens (human)|T cell receptor signaling pathway - Homo sapiens (human)|Leishmaniasis - Homo sapiens (human)|Adherens junction - Homo sapiens (human)|B cell receptor signaling pathway - Homo sapiens (human)	12:6946468-6961316	429	585	302	1373	975	1175	2.99081	2.91509	2.69078	6.95292	6.51658	6.64589	2.86556	6.70513	-1.22645	1.05643e-14	3.08454e-13	DOWN
ENSG00000204386	NEU1	neuraminidase 1 [Source:HGNC Symbol;Acc:HGNC:7758]	protein_coding	GO:0005576|GO:0008152|GO:0005623|GO:0016020|GO:0002376|GO:0003824|GO:0009987|GO:0030054|GO:0051179|GO:0050896|GO:0071704|GO:0044237|GO:0031090|GO:0006955|GO:0043227|GO:0071944|GO:0031224|GO:0005886|GO:0005515|GO:0005622|GO:0012505|GO:0016787|GO:0045321|GO:0005615|GO:0043229|GO:0006807|GO:0009056|GO:0002366|GO:0034641|GO:0032940|GO:0031982|GO:0005975|GO:0031983|GO:0006810|GO:0002263|GO:0001775|GO:…	extracellular region|metabolic process|cell|membrane|immune system process|catalytic activity|cellular process|cell junction|localization|response to stimulus|organic substance metabolic process|cellular metabolic process|organelle membrane|immune response|membrane-bounded organelle|cell periphery|intrinsic component of membrane|plasma membrane|protein binding|intracellular|endomembrane system|hy…	-	-	-	-	6:31857659-31862906	258	367	204	911	649	774	2.18751	2.22414	2.21055	5.61067	5.27545	5.32422	2.2074	5.40345	-1.29153	1.33904e-14	3.89277e-13	DOWN
ENSG00000166446	CDYL2	chromodomain Y like 2 [Source:HGNC Symbol;Acc:HGNC:23030]	protein_coding	GO:0008152|GO:0005623|GO:0003824|GO:0043227|GO:0005515|GO:0005622|GO:0043229|GO:0042393|GO:0140030|GO:0043231|GO:0005634|GO:0035064	metabolic process|cell|catalytic activity|membrane-bounded organelle|protein binding|intracellular|intracellular organelle|histone binding|modification-dependent protein binding|intracellular membrane-bounded organelle|nucleus|methylated histone binding	-	-	-	-	16:80597906-80804329	591	981	542	2096	1435	1833	4.30949	5.11296	5.05101	11.1018	10.0317	10.8439	4.82449	10.6591	-1.14364	1.7253e-14	4.94611e-13	DOWN
ENSG00000231925	TAPBP	TAP binding protein [Source:HGNC Symbol;Acc:HGNC:11566]	protein_coding	GO:0008152|GO:0005623|GO:0032991|GO:0016020|GO:0002376|GO:0003824|GO:0009987|GO:0051179|GO:0005215|GO:0050896|GO:0071704|GO:0044237|GO:0031090|GO:0006955|GO:0003823|GO:0043227|GO:0033218|GO:0043234|GO:0016043|GO:0031224|GO:0019222|GO:0005515|GO:0005789|GO:0022857|GO:0005622|GO:0042175|GO:0012505|GO:0016787|GO:0043229|GO:0006807|GO:0019882|GO:0019883|GO:0034641|GO:0031982|GO:0016817|GO:0006810|GO:…	metabolic process|cell|macromolecular complex|membrane|immune system process|catalytic activity|cellular process|localization|transporter activity|response to stimulus|organic substance metabolic process|cellular metabolic process|organelle membrane|immune response|antigen binding|membrane-bounded organelle|amide binding|protein complex|cellular component organization|intrinsic component of membr…	-	-	-	-	6:33299694-33314387	714	700	404	1763	2111	2693	6.10257	4.2764	4.41304	10.9454	17.2976	18.6739	4.93067	15.639	-1.66529	1.79972e-14	5.15395e-13	DOWN
ENSG00000074696	HACD3	3-hydroxyacyl-CoA dehydratase 3 [Source:HGNC Symbol;Acc:HGNC:24175]	protein_coding	GO:0023052|GO:0008152|GO:0005623|GO:0098772|GO:0016020|GO:0003824|GO:0009987|GO:0030054|GO:0050896|GO:0030234|GO:0071704|GO:0044237|GO:0031090|GO:0030055|GO:0007165|GO:0043227|GO:0016829|GO:0031224|GO:0019222|GO:0005515|GO:0005789|GO:0007154|GO:0009893|GO:0006950|GO:0005622|GO:0042175|GO:0012505|GO:0065009|GO:0023051|GO:0009058|GO:0043229|GO:0006807|GO:0051716|GO:0050794|GO:0005635|GO:0035556|GO:…	signaling|metabolic process|cell|molecular function regulator|membrane|catalytic activity|cellular process|cell junction|response to stimulus|enzyme regulator activity|organic substance metabolic process|cellular metabolic process|organelle membrane|cell-substrate junction|signal transduction|membrane-bounded organelle|lyase activity|intrinsic component of membrane|regulation of metabolic process…	K10703	very-long-chain (3R)-3-hydroxyacyl-CoA dehydratase[4.2.1.134]	hsa01212|hsa00062|hsa01040	Fatty acid metabolism - Homo sapiens (human)|Fatty acid elongation - Homo sapiens (human)|Biosynthesis of unsaturated fatty acids - Homo sapiens (human)	15:65530418-65578352	2812	4478	2610	10679	6592	7685	17.7409	20.1934	21.0447	48.9392	39.8714	39.3358	19.6597	42.7155	-1.11952	2.00011e-14	5.70349e-13	DOWN
ENSG00000127663	KDM4B	lysine demethylase 4B [Source:HGNC Symbol;Acc:HGNC:29136]	protein_coding	GO:0008152|GO:0005623|GO:0003824|GO:0009987|GO:0032259|GO:0071704|GO:0044237|GO:0016491|GO:0043227|GO:0043167|GO:0016043|GO:0009892|GO:0019222|GO:0032451|GO:0005622|GO:0009058|GO:0043229|GO:0006807|GO:0048523|GO:0050794|GO:0034641|GO:0031324|GO:0006139|GO:0032452|GO:0031323|GO:0051128|GO:0044249|GO:0006482|GO:0006725|GO:0055114|GO:0006996|GO:0016705|GO:0006325|GO:0070988|GO:0046483|GO:0005737|GO:…	metabolic process|cell|catalytic activity|cellular process|methylation|organic substance metabolic process|cellular metabolic process|oxidoreductase activity|membrane-bounded organelle|ion binding|cellular component organization|negative regulation of metabolic process|regulation of metabolic process|demethylase activity|intracellular|biosynthetic process|intracellular organelle|nitrogen compound…	-	-	-	-	19:4969113-5153595	913	1260	759	2621	2096	2392	3.7286	3.678	3.96149	7.77514	8.20637	7.92539	3.78936	7.96897	-1.07244	2.0771e-14	5.91049e-13	DOWN
ENSG00000128928	IVD	isovaleryl-CoA dehydrogenase [Source:HGNC Symbol;Acc:HGNC:6186]	protein_coding	GO:0008152|GO:0005623|GO:0016020|GO:0003824|GO:0009987|GO:0071704|GO:0044237|GO:0031090|GO:0016491|GO:0043227|GO:0043167|GO:0048037|GO:0097159|GO:0005622|GO:0043229|GO:0006807|GO:0009056|GO:0036094|GO:0006520|GO:0044281|GO:0055114|GO:0044255|GO:0050662|GO:0006082|GO:0016627|GO:0031966|GO:0006629|GO:0005737|GO:0000166|GO:0043231|GO:0030258|GO:0044242|GO:0005634|GO:0016042|GO:0031981|GO:0009081|GO:…	metabolic process|cell|membrane|catalytic activity|cellular process|organic substance metabolic process|cellular metabolic process|organelle membrane|oxidoreductase activity|membrane-bounded organelle|ion binding|cofactor binding|organic cyclic compound binding|intracellular|intracellular organelle|nitrogen compound metabolic process|catabolic process|small molecule binding|cellular amino acid me…	K00253	isovaleryl-CoA dehydrogenase[1.3.8.4]	hsa01100|hsa00280	Metabolic pathways - Homo sapiens (human)|Valine, leucine and isoleucine degradation - Homo sapiens (human)	15:40405795-40435947	2830	4214	2297	8511	6406	6975	21.0724	22.4279	21.859	46.0335	45.7298	42.1363	21.7864	44.6332	-1.03469	2.49003e-14	7.04817e-13	DOWN
ENSG00000163888	CAMK2N2	calcium/calmodulin dependent protein kinase II inhibitor 2 [Source:HGNC Symbol;Acc:HGNC:24197]	protein_coding	GO:0008152|GO:0005623|GO:0098772|GO:0009987|GO:0030234|GO:0071704|GO:0044237|GO:0043227|GO:0009892|GO:0019222|GO:0005515|GO:0005622|GO:0065009|GO:0043229|GO:0006807|GO:0048523|GO:0050794|GO:0031324|GO:0019207|GO:0031323|GO:0004857|GO:0005737|GO:0043231|GO:0044092|GO:0019538|GO:0051171|GO:0019899|GO:0050790|GO:0044267|GO:0051174|GO:0005815|GO:0019210|GO:0051248|GO:0005634|GO:0019900|GO:0032269|GO:…	metabolic process|cell|molecular function regulator|cellular process|enzyme regulator activity|organic substance metabolic process|cellular metabolic process|membrane-bounded organelle|negative regulation of metabolic process|regulation of metabolic process|protein binding|intracellular|regulation of molecular function|intracellular organelle|nitrogen compound metabolic process|negative regulatio…	-	-	-	-	3:184259213-184261463	42	53	25	167	161	161	2.29065	2.06611	1.74253	6.61591	8.41816	7.12389	2.0331	7.38599	-1.86111	3.03447e-14	8.50856e-13	DOWN
ENSG00000060656	PTPRU	protein tyrosine phosphatase, receptor type U [Source:HGNC Symbol;Acc:HGNC:9683]	protein_coding	GO:0040011|GO:0023052|GO:0008152|GO:0005623|GO:0016020|GO:0032502|GO:0003824|GO:0009987|GO:0030054|GO:0051179|GO:0004871|GO:0050896|GO:0071704|GO:0044237|GO:0007165|GO:0048870|GO:0048856|GO:0033036|GO:0051641|GO:0071944|GO:0008283|GO:0031224|GO:0007155|GO:0040012|GO:0005886|GO:0040013|GO:0005515|GO:0004872|GO:0007154|GO:0038023|GO:0016787|GO:0006807|GO:0005911|GO:0051716|GO:0048523|GO:0050794|GO:…	locomotion|signaling|metabolic process|cell|membrane|developmental process|catalytic activity|cellular process|cell junction|localization|signal transducer activity|response to stimulus|organic substance metabolic process|cellular metabolic process|signal transduction|cell motility|anatomical structure development|macromolecule localization|cellular localization|cell periphery|cell proliferation|…	-	-	-	-	1:29236516-29326813	560	610	347	1615	1202	1365	3.62509	2.82245	2.8708	7.59399	7.45968	7.16883	3.10611	7.4075	-1.25388	3.22326e-14	9.01908e-13	DOWN
ENSG00000163626	COX18	cytochrome c oxidase assembly factor COX18 [Source:HGNC Symbol;Acc:HGNC:26801]	protein_coding	GO:0005623|GO:0016020|GO:0009987|GO:0051179|GO:0005215|GO:0031090|GO:0043227|GO:0033036|GO:0051641|GO:0016043|GO:0031224|GO:0005622|GO:0043229|GO:0045184|GO:0006810|GO:0022607|GO:0061024|GO:0016021|GO:0031301|GO:0006996|GO:0015197|GO:0008104|GO:0031966|GO:0005737|GO:0043231|GO:0051649|GO:0019866|GO:0006461|GO:0005743|GO:0051204|GO:0015031|GO:0031304|GO:0008565|GO:0007006|GO:0071702|GO:0051205|GO:…	cell|membrane|cellular process|localization|transporter activity|organelle membrane|membrane-bounded organelle|macromolecule localization|cellular localization|cellular component organization|intrinsic component of membrane|intracellular|intracellular organelle|establishment of protein localization|transport|cellular component assembly|membrane organization|integral component of membrane|integral…	-	-	-	-	4:73052362-73069755	634	969	509	2117	1489	1661	4.27979	4.67545	4.3913	10.3805	9.63635	9.09677	4.44885	9.70456	-1.12523	3.43323e-14	9.57669e-13	DOWN
ENSG00000148672	GLUD1	glutamate dehydrogenase 1 [Source:HGNC Symbol;Acc:HGNC:4335]	protein_coding	GO:0023052|GO:0008152|GO:0005623|GO:0032502|GO:0003824|GO:0009987|GO:0051179|GO:0097367|GO:0071704|GO:0044237|GO:0016491|GO:0043227|GO:0043167|GO:0048856|GO:0033036|GO:0048037|GO:0097159|GO:0016043|GO:0005515|GO:0007154|GO:0005622|GO:1904951|GO:0023051|GO:0009058|GO:0043229|GO:0006807|GO:0009056|GO:0051050|GO:0036094|GO:0050794|GO:0045184|GO:0032940|GO:0016638|GO:0007420|GO:0046883|GO:0006810|GO:…	signaling|metabolic process|cell|developmental process|catalytic activity|cellular process|localization|carbohydrate derivative binding|organic substance metabolic process|cellular metabolic process|oxidoreductase activity|membrane-bounded organelle|ion binding|anatomical structure development|macromolecule localization|cofactor binding|organic cyclic compound binding|cellular component organizat…	K00261	glutamate dehydrogenase (NAD(P)+)[1.4.1.3]	hsa01100|hsa04217|hsa01200|hsa00250|hsa04964|hsa00220|hsa00910|hsa00471	Metabolic pathways - Homo sapiens (human)|Necroptosis - Homo sapiens (human)|Carbon metabolism - Homo sapiens (human)|Alanine, aspartate and glutamate metabolism - Homo sapiens (human)|Proximal tubule bicarbonate reclamation - Homo sapiens (human)|Arginine biosynthesis - Homo sapiens (human)|Nitrogen metabolism - Homo sapiens (human)|D-Glutamine and D-glutamate metabolism - Homo sapiens (human)	10:87050486-87094866	2414	3770	2161	8136	5415	6444	45.9434	51.2852	52.5632	112.477	98.8026	99.5005	49.9306	103.593	-1.05293	3.54639e-14	9.87183e-13	DOWN
ENSG00000105518	TMEM205	transmembrane protein 205 [Source:HGNC Symbol;Acc:HGNC:29631]	protein_coding	GO:0005576|GO:0016020|GO:0043227|GO:0031224|GO:0005615|GO:0031982|GO:0016021|GO:0070062|GO:1903561	extracellular region|membrane|membrane-bounded organelle|intrinsic component of membrane|extracellular space|vesicle|integral component of membrane|extracellular exosome|extracellular vesicle	-	-	-	-	19:11342776-11346518	854	1138	760	2581	2193	2186	9.20309	8.76564	10.4672	20.2036	22.6568	19.1122	9.47864	20.6575	-1.12392	3.64221e-14	1.01281e-12	DOWN
ENSG00000135587	SMPD2	sphingomyelin phosphodiesterase 2 [Source:HGNC Symbol;Acc:HGNC:11121]	protein_coding	GO:0023052|GO:0008152|GO:0005623|GO:0016020|GO:0003824|GO:0009987|GO:0050896|GO:0071704|GO:0044237|GO:0007165|GO:0043167|GO:0071944|GO:0009628|GO:0031224|GO:0019222|GO:0005886|GO:0007154|GO:0009893|GO:0005622|GO:0016787|GO:0009605|GO:0009058|GO:0006807|GO:0051716|GO:0050794|GO:0034641|GO:0035556|GO:0098857|GO:0031323|GO:0019637|GO:0031226|GO:0016788|GO:0044249|GO:1901135|GO:0016021|GO:0044255|GO:…	signaling|metabolic process|cell|membrane|catalytic activity|cellular process|response to stimulus|organic substance metabolic process|cellular metabolic process|signal transduction|ion binding|cell periphery|response to abiotic stimulus|intrinsic component of membrane|regulation of metabolic process|plasma membrane|cell communication|positive regulation of metabolic process|intracellular|hydrola…	K12351	sphingomyelin phosphodiesterase 2[3.1.4.12]	hsa01100|hsa04071|hsa00600	Metabolic pathways - Homo sapiens (human)|Sphingolipid signaling pathway - Homo sapiens (human)|Sphingolipid metabolism - Homo sapiens (human)	6:109440763-109443919	715	876	515	2033	1646	1681	22.2504	19.485	20.4824	45.9552	49.1073	42.4408	20.7393	45.8344	-1.14407	4.09588e-14	1.13309e-12	DOWN
ENSG00000141232	TOB1	transducer of ERBB2, 1 [Source:HGNC Symbol;Acc:HGNC:11979]	protein_coding	GO:0023052|GO:0008152|GO:0005623|GO:0032991|GO:0000988|GO:0032502|GO:0009987|GO:0051179|GO:0050896|GO:0071704|GO:0044237|GO:0000989|GO:0060090|GO:0007165|GO:0043227|GO:0033036|GO:0043234|GO:0023057|GO:0051641|GO:0050793|GO:0008283|GO:0009892|GO:0019222|GO:0005515|GO:0007154|GO:0009893|GO:0005622|GO:0023051|GO:0009058|GO:0043229|GO:0006807|GO:0009056|GO:0051716|GO:0048523|GO:0050794|GO:0045184|GO:…	signaling|metabolic process|cell|macromolecular complex|transcription factor activity, protein binding|developmental process|cellular process|localization|response to stimulus|organic substance metabolic process|cellular metabolic process|transcription factor activity, transcription factor binding|binding, bridging|signal transduction|membrane-bounded organelle|macromolecule localization|protein …	K14443	protein Tob/BTG[-]	hsa03018	RNA degradation - Homo sapiens (human)	17:50862223-50867978	1771	2768	1451	7713	3635	7504	28.6922	32.0536	30.0437	90.7683	56.4591	98.6329	30.2632	81.9534	-1.43724	5.05689e-14	1.3861e-12	DOWN
ENSG00000169567	HINT1	histidine triad nucleotide binding protein 1 [Source:HGNC Symbol;Acc:HGNC:4912]	protein_coding	GO:0005576|GO:0023052|GO:0008152|GO:0005623|GO:0032991|GO:0016020|GO:0003824|GO:0009987|GO:0050896|GO:0071704|GO:0044237|GO:0007165|GO:0043227|GO:0071944|GO:0097159|GO:0019222|GO:0005886|GO:0005515|GO:1902494|GO:0007154|GO:0005622|GO:0016787|GO:0023051|GO:0005615|GO:0009058|GO:0043229|GO:0006807|GO:0009056|GO:0051716|GO:0036094|GO:0050794|GO:0034641|GO:0035556|GO:0031982|GO:0006139|GO:0000118|GO:…	extracellular region|signaling|metabolic process|cell|macromolecular complex|membrane|catalytic activity|cellular process|response to stimulus|organic substance metabolic process|cellular metabolic process|signal transduction|membrane-bounded organelle|cell periphery|organic cyclic compound binding|regulation of metabolic process|plasma membrane|protein binding|catalytic complex|cell communicatio…	-	-	-	-	5:131159027-131171735	1214	1729	921	3532	3204	2963	16.2572	16.5496	15.7626	34.3568	41.1342	32.1915	16.1898	35.8942	-1.14867	5.09413e-14	1.39489e-12	DOWN
ENSG00000166946	CCNDBP1	cyclin D1 binding protein 1 [Source:HGNC Symbol;Acc:HGNC:1587]	protein_coding	GO:0005623|GO:0009987|GO:0043227|GO:0005515|GO:0005622|GO:0043229|GO:0050794|GO:0007049|GO:0051726|GO:0005737|GO:0043231|GO:0005634|GO:0031981|GO:0005654	cell|cellular process|membrane-bounded organelle|protein binding|intracellular|intracellular organelle|regulation of cellular process|cell cycle|regulation of cell cycle|cytoplasm|intracellular membrane-bounded organelle|nucleus|nuclear lumen|nucleoplasm	-	-	-	-	15:43185118-43197176	286	418	235	1010	731	804	1.44403	1.50853	1.51643	3.70424	3.53846	3.29346	1.48966	3.51205	-1.23733	5.33012e-14	1.45802e-12	DOWN
ENSG00000110328	GALNT18	polypeptide N-acetylgalactosaminyltransferase 18 [Source:HGNC Symbol;Acc:HGNC:30488]	protein_coding	GO:0008152|GO:0005623|GO:0016020|GO:0003824|GO:0009987|GO:0071704|GO:0044237|GO:0031090|GO:0043227|GO:0043167|GO:0031224|GO:0016740|GO:0030246|GO:0005622|GO:0012505|GO:0009058|GO:0043229|GO:0006807|GO:0070085|GO:0044249|GO:1901135|GO:0016021|GO:0005794|GO:0016757|GO:0005737|GO:0006486|GO:0043231|GO:0019538|GO:0043169|GO:0044267|GO:0000139|GO:0043413|GO:0046872|GO:0036211|GO:1901137|GO:0006493|GO:…	metabolic process|cell|membrane|catalytic activity|cellular process|organic substance metabolic process|cellular metabolic process|organelle membrane|membrane-bounded organelle|ion binding|intrinsic component of membrane|transferase activity|carbohydrate binding|intracellular|endomembrane system|biosynthetic process|intracellular organelle|nitrogen compound metabolic process|glycosylation|cellula…	K00710	polypeptide N-acetylgalactosaminyltransferase[2.4.1.41]	hsa01100|hsa00512	Metabolic pathways - Homo sapiens (human)|Mucin type O-glycan biosynthesis - Homo sapiens (human)	11:11270876-11622005	143	157	104	530	403	402	2.63778	2.06998	2.45176	7.1014	7.12676	6.01607	2.38651	6.74808	-1.49958	5.40329e-14	1.47653e-12	DOWN
ENSG00000143164	DCAF6	DDB1 and CUL4 associated factor 6 [Source:HGNC Symbol;Acc:HGNC:30002]	protein_coding	GO:0008152|GO:0005623|GO:0032991|GO:0000988|GO:0009987|GO:0030054|GO:0071704|GO:0044237|GO:0030055|GO:0000989|GO:0043227|GO:0019222|GO:0005515|GO:1902494|GO:0009893|GO:0005622|GO:0009058|GO:0043229|GO:0006807|GO:0050794|GO:0034641|GO:0006139|GO:0031323|GO:0044249|GO:0006725|GO:0003712|GO:0005912|GO:1990234|GO:0046483|GO:0005924|GO:0005737|GO:0043231|GO:0019538|GO:0051171|GO:0031325|GO:0000151|GO:…	metabolic process|cell|macromolecular complex|transcription factor activity, protein binding|cellular process|cell junction|organic substance metabolic process|cellular metabolic process|cell-substrate junction|transcription factor activity, transcription factor binding|membrane-bounded organelle|regulation of metabolic process|protein binding|catalytic complex|positive regulation of metabolic pr…	-	-	-	-	1:167935783-168075843	1898	3254	1861	6765	4562	5722	14.4989	17.7673	18.1688	37.5381	33.4102	35.4626	16.8117	35.4703	-1.07715	5.42973e-14	1.48074e-12	DOWN
ENSG00000007384	RHBDF1	rhomboid 5 homolog 1 [Source:HGNC Symbol;Acc:HGNC:20561]	protein_coding	GO:0040011|GO:0023052|GO:0008152|GO:0005623|GO:0016020|GO:0003824|GO:0009987|GO:0051179|GO:0050896|GO:0071704|GO:0044237|GO:0031090|GO:0007165|GO:0048870|GO:0043227|GO:0033036|GO:0008283|GO:0031224|GO:0019222|GO:0005515|GO:0005789|GO:0007154|GO:0005622|GO:0042175|GO:0012505|GO:0016787|GO:0023051|GO:0051051|GO:0043229|GO:0006807|GO:0009056|GO:0051716|GO:0048523|GO:0050794|GO:0008233|GO:0045184|GO:…	locomotion|signaling|metabolic process|cell|membrane|catalytic activity|cellular process|localization|response to stimulus|organic substance metabolic process|cellular metabolic process|organelle membrane|signal transduction|cell motility|membrane-bounded organelle|macromolecule localization|cell proliferation|intrinsic component of membrane|regulation of metabolic process|protein binding|endopla…	-	-	-	-	16:58059-76355	231	288	162	932	540	663	1.74897	1.55858	1.56757	5.12569	3.91966	4.07257	1.62504	4.37264	-1.42803	7.11008e-14	1.91566e-12	DOWN
ENSG00000110719	TCIRG1	T cell immune regulator 1, ATPase H+ transporting V0 subunit a3 [Source:HGNC Symbol;Acc:HGNC:11647]	protein_coding	GO:0023052|GO:0008152|GO:0005623|GO:0032991|GO:0016020|GO:0002376|GO:0003824|GO:0009987|GO:0051179|GO:0005215|GO:0050896|GO:0071704|GO:0044237|GO:0031090|GO:0007165|GO:0006955|GO:0043227|GO:0033036|GO:0043234|GO:0071944|GO:0008283|GO:0016043|GO:0031224|GO:0005886|GO:0005515|GO:0022857|GO:0007154|GO:0006950|GO:0005622|GO:0012505|GO:0016787|GO:0045321|GO:0009058|GO:0043229|GO:0006807|GO:0009056|GO:…	signaling|metabolic process|cell|macromolecular complex|membrane|immune system process|catalytic activity|cellular process|localization|transporter activity|response to stimulus|organic substance metabolic process|cellular metabolic process|organelle membrane|signal transduction|immune response|membrane-bounded organelle|macromolecule localization|protein complex|cell periphery|cell proliferation…	K02154	V-type H+-transporting ATPase subunit a[-]	hsa01100|hsa05165|hsa05152|hsa04145|hsa00190|hsa04142|hsa05323|hsa05120|hsa04721|hsa05110|hsa04966	Metabolic pathways - Homo sapiens (human)|Human papillomavirus infection - Homo sapiens (human)|Tuberculosis - Homo sapiens (human)|Phagosome - Homo sapiens (human)|Oxidative phosphorylation - Homo sapiens (human)|Lysosome - Homo sapiens (human)|Rheumatoid arthritis - Homo sapiens (human)|Epithelial cell signaling in Helicobacter pylori infection - Homo sapiens (human)|Synaptic vesicle cycle - Ho…	11:68039016-68050895	133	131	88	431	358	404	1.20497	0.848323	1.01894	2.83639	3.1095	2.96954	1.02408	2.97181	-1.53701	7.27071e-14	1.95501e-12	DOWN
ENSG00000117410	ATP6V0B	ATPase H+ transporting V0 subunit b [Source:HGNC Symbol;Acc:HGNC:861]	protein_coding	GO:0023052|GO:0008152|GO:0005623|GO:0032991|GO:0016020|GO:0003824|GO:0009987|GO:0051179|GO:0005215|GO:0050896|GO:0044237|GO:0031090|GO:0007165|GO:0043227|GO:0033036|GO:0043234|GO:0016043|GO:0031224|GO:0019222|GO:0022857|GO:0007154|GO:0005622|GO:0012505|GO:0016787|GO:0043229|GO:0009056|GO:0051716|GO:0050794|GO:0033177|GO:0045184|GO:0031982|GO:0005768|GO:0016817|GO:0006810|GO:0031323|GO:0019725|GO:…	signaling|metabolic process|cell|macromolecular complex|membrane|catalytic activity|cellular process|localization|transporter activity|response to stimulus|cellular metabolic process|organelle membrane|signal transduction|membrane-bounded organelle|macromolecule localization|protein complex|cellular component organization|intrinsic component of membrane|regulation of metabolic process|transmembra…	K03661	V-type H+-transporting ATPase 21kDa proteolipid subunit[-]	hsa01100|hsa05152|hsa04145|hsa00190|hsa04142|hsa05323|hsa05120|hsa04721|hsa05110	Metabolic pathways - Homo sapiens (human)|Tuberculosis - Homo sapiens (human)|Phagosome - Homo sapiens (human)|Oxidative phosphorylation - Homo sapiens (human)|Lysosome - Homo sapiens (human)|Rheumatoid arthritis - Homo sapiens (human)|Epithelial cell signaling in Helicobacter pylori infection - Homo sapiens (human)|Synaptic vesicle cycle - Homo sapiens (human)|Vibrio cholerae infection - Homo sa…	1:43974487-43978295	784	942	465	2457	2000	1745	5.96508	5.12292	4.52163	13.5791	14.5887	10.7716	5.20321	12.9798	-1.31879	7.4797e-14	2.0092e-12	DOWN
ENSG00000160221	GATD3A	glutamine amidotransferase like class 1 domain containing 3A [Source:HGNC Symbol;Acc:HGNC:1273]	protein_coding	GO:0005623|GO:0043227|GO:0005622|GO:0043229|GO:0005737|GO:0043231|GO:0005739	cell|membrane-bounded organelle|intracellular|intracellular organelle|cytoplasm|intracellular membrane-bounded organelle|mitochondrion	-	-	-	-	21:44133605-44145723	1500	1993	1149	4286	3258	3545	19.0956	18.1349	18.6941	39.6334	39.763	36.6137	18.6416	38.67	-1.05269	7.98376e-14	2.14246e-12	DOWN
ENSG00000156515	HK1	hexokinase 1 [Source:HGNC Symbol;Acc:HGNC:4922]	protein_coding	GO:0008152|GO:0005623|GO:0016020|GO:0002376|GO:0003824|GO:0009987|GO:0051179|GO:0050896|GO:0019867|GO:0097367|GO:0071704|GO:0044237|GO:0031090|GO:0002684|GO:0006955|GO:0043227|GO:0043167|GO:0033036|GO:0051641|GO:0097159|GO:0002682|GO:0016740|GO:0042995|GO:0005515|GO:0030246|GO:0005622|GO:1904951|GO:0005929|GO:0043229|GO:0006807|GO:0009056|GO:0051050|GO:0036094|GO:0050794|GO:0001817|GO:0005539|GO:…	metabolic process|cell|membrane|immune system process|catalytic activity|cellular process|localization|response to stimulus|outer membrane|carbohydrate derivative binding|organic substance metabolic process|cellular metabolic process|organelle membrane|positive regulation of immune system process|immune response|membrane-bounded organelle|ion binding|macromolecule localization|cellular localizati…	K00844	hexokinase[2.7.1.1]	hsa01100|hsa04910|hsa01200|hsa04066|hsa00010|hsa05230|hsa00520|hsa04930|hsa04973|hsa00500|hsa00051|hsa00524	Metabolic pathways - Homo sapiens (human)|Insulin signaling pathway - Homo sapiens (human)|Carbon metabolism - Homo sapiens (human)|HIF-1 signaling pathway - Homo sapiens (human)|Glycolysis / Gluconeogenesis - Homo sapiens (human)|Central carbon metabolism in cancer - Homo sapiens (human)|Amino sugar and nucleotide sugar metabolism - Homo sapiens (human)|Type II diabetes mellitus - Homo sapiens (…	10:69269984-69401882	2910	3747	2007	7516	5732	8355	24.0446	22.1296	21.194	45.1104	45.4062	56.0086	22.4561	48.8418	-1.12101	9.57529e-14	2.54665e-12	DOWN
ENSG00000082153	BZW1	basic leucine zipper and W2 domains 1 [Source:HGNC Symbol;Acc:HGNC:18380]	protein_coding	GO:0008152|GO:0005623|GO:0016020|GO:0009987|GO:0071704|GO:0044237|GO:0097159|GO:0019222|GO:0005515|GO:0005622|GO:0009058|GO:0006807|GO:0050794|GO:0034641|GO:0050839|GO:0006139|GO:0031323|GO:0044249|GO:0006725|GO:0003676|GO:0046483|GO:0005737|GO:0051171|GO:0051252|GO:0016070|GO:0045296|GO:0003723|GO:0034645|GO:0010467|GO:0010468|GO:0006355|GO:2001141|GO:0006351|GO:0032774|GO:1903506	metabolic process|cell|membrane|cellular process|organic substance metabolic process|cellular metabolic process|organic cyclic compound binding|regulation of metabolic process|protein binding|intracellular|biosynthetic process|nitrogen compound metabolic process|regulation of cellular process|cellular nitrogen compound metabolic process|cell adhesion molecule binding|nucleobase-containing compoun…	-	-	-	-	2:200810594-200827338	1132	2134	974	3937	3040	3585	7.26331	9.78697	7.98709	18.3493	18.7002	18.6621	8.34579	18.5705	-1.1539	9.79838e-14	2.6034e-12	DOWN
ENSG00000113732	ATP6V0E1	ATPase H+ transporting V0 subunit e1 [Source:HGNC Symbol;Acc:HGNC:863]	protein_coding	GO:0023052|GO:0008152|GO:0005623|GO:0032991|GO:0016020|GO:0003824|GO:0009987|GO:0051179|GO:0005215|GO:0050896|GO:0044237|GO:0031090|GO:0007165|GO:0043227|GO:0033036|GO:0043234|GO:0016043|GO:0031224|GO:0019222|GO:0022857|GO:0007154|GO:0005622|GO:0012505|GO:0016787|GO:0043229|GO:0009056|GO:0051716|GO:0050794|GO:0033177|GO:0045184|GO:0031982|GO:0005768|GO:0016817|GO:0006810|GO:0031323|GO:0019725|GO:…	signaling|metabolic process|cell|macromolecular complex|membrane|catalytic activity|cellular process|localization|transporter activity|response to stimulus|cellular metabolic process|organelle membrane|signal transduction|membrane-bounded organelle|macromolecule localization|protein complex|cellular component organization|intrinsic component of membrane|regulation of metabolic process|transmembra…	K02153	V-type H+-transporting ATPase subunit e[-]	hsa01100|hsa04145|hsa00190|hsa05323|hsa05120|hsa04721|hsa05110|hsa04966	Metabolic pathways - Homo sapiens (human)|Phagosome - Homo sapiens (human)|Oxidative phosphorylation - Homo sapiens (human)|Rheumatoid arthritis - Homo sapiens (human)|Epithelial cell signaling in Helicobacter pylori infection - Homo sapiens (human)|Synaptic vesicle cycle - Homo sapiens (human)|Vibrio cholerae infection - Homo sapiens (human)|Collecting duct acid secretion - Homo sapiens (human)	5:172983757-173035445	1219	1663	993	4067	2861	2834	28.2968	27.5926	29.4595	68.5763	63.6702	53.3726	28.4496	61.873	-1.1209	1.09726e-13	2.88401e-12	DOWN
ENSG00000170421	KRT8	keratin 8 [Source:HGNC Symbol;Acc:HGNC:6446]	protein_coding	GO:0005576|GO:0023052|GO:0000003|GO:0005623|GO:0022414|GO:0032991|GO:0016020|GO:0032502|GO:0009987|GO:0030054|GO:0005198|GO:0050896|GO:0051707|GO:0007165|GO:0043227|GO:0003006|GO:0048856|GO:0043234|GO:0071944|GO:0009628|GO:0016043|GO:0005886|GO:0044877|GO:0005515|GO:0007154|GO:0006950|GO:0005622|GO:0009653|GO:0009605|GO:0005615|GO:0009607|GO:0043229|GO:0005911|GO:0048646|GO:0051716|GO:0050794|GO:…	extracellular region|signaling|reproduction|cell|reproductive process|macromolecular complex|membrane|developmental process|cellular process|cell junction|structural molecule activity|response to stimulus|response to other organism|signal transduction|membrane-bounded organelle|developmental process involved in reproduction|anatomical structure development|protein complex|cell periphery|response …	-	-	-	-	12:52897187-52949954	3390	3244	1509	9288	7940	8397	17.6924	12.1014	10.0651	35.2108	39.7276	35.5546	13.2863	36.831	-1.47098	1.24027e-13	3.25354e-12	DOWN
ENSG00000117318	ID3	inhibitor of DNA binding 3, HLH protein [Source:HGNC Symbol;Acc:HGNC:5362]	protein_coding	GO:0008152|GO:0005623|GO:0000988|GO:0032502|GO:0009987|GO:0048511|GO:0050896|GO:0007623|GO:0071704|GO:0044237|GO:0000989|GO:0043227|GO:0043167|GO:0048856|GO:0050793|GO:0097159|GO:0043433|GO:0009892|GO:0019222|GO:0005515|GO:0006950|GO:0005622|GO:0065009|GO:0009653|GO:0008289|GO:0009058|GO:0043229|GO:0006807|GO:0051716|GO:0003700|GO:0048523|GO:0036094|GO:0050794|GO:0034641|GO:0031324|GO:0061061|GO:…	metabolic process|cell|transcription factor activity, protein binding|developmental process|cellular process|rhythmic process|response to stimulus|circadian rhythm|organic substance metabolic process|cellular metabolic process|transcription factor activity, transcription factor binding|membrane-bounded organelle|ion binding|anatomical structure development|regulation of developmental process|orga…	-	-	-	-	1:23557918-23559794	495	650	380	1439	1170	1217	13.2934	12.477	13.0424	28.071	30.1233	26.5159	12.9376	28.2367	-1.126	1.48282e-13	3.84846e-12	DOWN
ENSG00000109929	SC5D	sterol-C5-desaturase [Source:HGNC Symbol;Acc:HGNC:10547]	protein_coding	GO:0008152|GO:0005623|GO:0016020|GO:0003824|GO:0071704|GO:0016491|GO:0043227|GO:0043167|GO:0031224|GO:0019222|GO:0005789|GO:0005622|GO:0042175|GO:0012505|GO:0009058|GO:0043229|GO:0044281|GO:0016021|GO:0055114|GO:0005783|GO:0016705|GO:0006629|GO:0005737|GO:0043231|GO:0043169|GO:0016125|GO:0006066|GO:0008610|GO:0046872|GO:0019216|GO:0016717|GO:0046890|GO:0008202|GO:0050046|GO:0046914|GO:0006694|GO:…	metabolic process|cell|membrane|catalytic activity|organic substance metabolic process|oxidoreductase activity|membrane-bounded organelle|ion binding|intrinsic component of membrane|regulation of metabolic process|endoplasmic reticulum membrane|intracellular|nuclear outer membrane-endoplasmic reticulum membrane network|endomembrane system|biosynthetic process|intracellular organelle|small molecul…	K00227	Delta7-sterol 5-desaturase[1.14.19.20]	hsa01100|hsa00100	Metabolic pathways - Homo sapiens (human)|Steroid biosynthesis - Homo sapiens (human)	11:121292453-121308694	384	735	356	1432	1148	1264	2.5425	3.47842	3.01246	6.88714	7.28713	6.78986	3.01113	6.98804	-1.21458	1.55227e-13	4.01706e-12	DOWN
ENSG00000065833	ME1	malic enzyme 1 [Source:HGNC Symbol;Acc:HGNC:6983]	protein_coding	GO:0008152|GO:0005623|GO:0009055|GO:0003824|GO:0009987|GO:0050896|GO:0097367|GO:0071704|GO:0044237|GO:0016491|GO:0043227|GO:0043167|GO:0016829|GO:0048037|GO:0097159|GO:0016043|GO:0019222|GO:0005622|GO:0009058|GO:0043229|GO:0006807|GO:0036094|GO:0050794|GO:0034641|GO:0005975|GO:0006139|GO:0022607|GO:0006091|GO:0031323|GO:0019637|GO:0044281|GO:0044249|GO:0006725|GO:0055114|GO:0050662|GO:0006082|GO:…	metabolic process|cell|electron carrier activity|catalytic activity|cellular process|response to stimulus|carbohydrate derivative binding|organic substance metabolic process|cellular metabolic process|oxidoreductase activity|membrane-bounded organelle|ion binding|lyase activity|cofactor binding|organic cyclic compound binding|cellular component organization|regulation of metabolic process|intrace…	K00029	malate dehydrogenase (oxaloacetate-decarboxylating)(NADP+)[1.1.1.40]	hsa01100|hsa01200|hsa03320|hsa00620	Metabolic pathways - Homo sapiens (human)|Carbon metabolism - Homo sapiens (human)|PPAR signaling pathway - Homo sapiens (human)|Pyruvate metabolism - Homo sapiens (human)	6:83210389-83431071	1213	1965	1152	4117	2770	3584	26.7292	30.9495	32.4429	65.898	58.518	64.0734	30.0405	62.8298	-1.06454	1.71146e-13	4.42051e-12	DOWN
ENSG00000155629	PIK3AP1	phosphoinositide-3-kinase adaptor protein 1 [Source:HGNC Symbol;Acc:HGNC:30034]	protein_coding	GO:0023052|GO:0008152|GO:0005623|GO:0016020|GO:0002376|GO:0003824|GO:0009987|GO:0050896|GO:0071704|GO:0044237|GO:0002684|GO:0007165|GO:0006955|GO:0071944|GO:0002682|GO:0016740|GO:0005886|GO:0005515|GO:0007154|GO:0006950|GO:0005622|GO:0023051|GO:0002253|GO:0009605|GO:0051716|GO:0050794|GO:0035556|GO:0050776|GO:0050778|GO:0019637|GO:0002764|GO:0006952|GO:0044255|GO:0010646|GO:0042802|GO:0045087|GO:…	signaling|metabolic process|cell|membrane|immune system process|catalytic activity|cellular process|response to stimulus|organic substance metabolic process|cellular metabolic process|positive regulation of immune system process|signal transduction|immune response|cell periphery|regulation of immune system process|transferase activity|plasma membrane|protein binding|cell communication|response to…	K12230	phosphoinositide 3-kinase adapter protein 1[-]	hsa04151|hsa04662	PI3K-Akt signaling pathway - Homo sapiens (human)|B cell receptor signaling pathway - Homo sapiens (human)	10:96593312-96720514	118	197	120	479	393	442	1.17512	1.40228	1.52731	3.46501	3.75215	3.57117	1.36824	3.59611	-1.39412	1.80462e-13	4.65217e-12	DOWN
ENSG00000141337	ARSG	arylsulfatase G [Source:HGNC Symbol;Acc:HGNC:24102]	protein_coding	GO:0005576|GO:0008152|GO:0005623|GO:0003824|GO:0009987|GO:0071704|GO:0044237|GO:0043227|GO:0043167|GO:0005622|GO:0012505|GO:0016787|GO:0005615|GO:0043229|GO:0006807|GO:0016788|GO:1901135|GO:0044255|GO:0005783|GO:0006790|GO:0006629|GO:0005737|GO:0043231|GO:0019538|GO:0043169|GO:0044267|GO:0046872|GO:0036211|GO:0005773|GO:0008484|GO:0006665|GO:0006643|GO:0005788|GO:0006687|GO:0004065|GO:0006664|GO:…	extracellular region|metabolic process|cell|catalytic activity|cellular process|organic substance metabolic process|cellular metabolic process|membrane-bounded organelle|ion binding|intracellular|endomembrane system|hydrolase activity|extracellular space|intracellular organelle|nitrogen compound metabolic process|hydrolase activity, acting on ester bonds|carbohydrate derivative metabolic process|…	K12381	arylsulfatase G [EC:3.1.6.-][-]	hsa04142	Lysosome - Homo sapiens (human)	17:68259182-68422731	256	369	191	930	598	750	1.90964	1.96745	1.8209	5.03919	4.27659	4.53897	1.89933	4.61825	-1.28186	2.14172e-13	5.4896e-12	DOWN
ENSG00000143183	TMCO1	transmembrane and coiled-coil domains 1 [Source:HGNC Symbol;Acc:HGNC:18188]	protein_coding	GO:0023052|GO:0005623|GO:0016020|GO:0009987|GO:0051179|GO:0005215|GO:0050896|GO:0031090|GO:0007165|GO:0043227|GO:0031224|GO:0005789|GO:0022857|GO:0007154|GO:0006950|GO:0005622|GO:0042175|GO:0012505|GO:0009607|GO:0043229|GO:0051716|GO:0050794|GO:0006810|GO:0006984|GO:0019725|GO:0022803|GO:0016021|GO:0005794|GO:0042592|GO:0005783|GO:0031227|GO:0033554|GO:0005737|GO:0043231|GO:0006983|GO:0015267|GO:…	signaling|cell|membrane|cellular process|localization|transporter activity|response to stimulus|organelle membrane|signal transduction|membrane-bounded organelle|intrinsic component of membrane|endoplasmic reticulum membrane|transmembrane transporter activity|cell communication|response to stress|intracellular|nuclear outer membrane-endoplasmic reticulum membrane network|endomembrane system|respo…	-	-	-	-	1:165724293-165827755	798	1887	719	3602	2873	3196	5.98698	10.1191	6.89406	19.6297	20.6645	19.4534	7.66672	19.9159	-1.37724	2.3563e-13	5.99952e-12	DOWN
ENSG00000165125	TRPV6	transient receptor potential cation channel subfamily V member 6 [Source:HGNC Symbol;Acc:HGNC:14006]	protein_coding	GO:0005576|GO:0005623|GO:0016020|GO:0009987|GO:0051179|GO:0005215|GO:0050896|GO:0043227|GO:0043167|GO:0051641|GO:0071944|GO:0031224|GO:0005886|GO:0005515|GO:0022857|GO:0005615|GO:0050794|GO:0032940|GO:0031982|GO:0006810|GO:0005516|GO:0019725|GO:0060627|GO:0031226|GO:0022803|GO:0016021|GO:0042592|GO:0010035|GO:0051649|GO:0070062|GO:1903561|GO:0043169|GO:0015267|GO:0017157|GO:0005887|GO:0060402|GO:…	extracellular region|cell|membrane|cellular process|localization|transporter activity|response to stimulus|membrane-bounded organelle|ion binding|cellular localization|cell periphery|intrinsic component of membrane|plasma membrane|protein binding|transmembrane transporter activity|extracellular space|regulation of cellular process|secretion by cell|vesicle|transport|calmodulin binding|cellular ho…	-	-	-	-	7:142871203-142885762	362	478	268	1113	788	958	1.55785	1.47032	1.47399	3.4792	3.25109	3.34478	1.50072	3.35836	-1.1621	2.86919e-13	7.23682e-12	DOWN
ENSG00000142606	MMEL1	membrane metalloendopeptidase like 1 [Source:HGNC Symbol;Acc:HGNC:14668]	protein_coding	GO:0005576|GO:0008152|GO:0016020|GO:0003824|GO:0071704|GO:0043167|GO:0031224|GO:0016787|GO:0006807|GO:0008233|GO:0016021|GO:0019538|GO:0043169|GO:0046872|GO:0006508|GO:0008237|GO:0004175|GO:0004222	extracellular region|metabolic process|membrane|catalytic activity|organic substance metabolic process|ion binding|intrinsic component of membrane|hydrolase activity|nitrogen compound metabolic process|peptidase activity|integral component of membrane|protein metabolic process|cation binding|metal ion binding|proteolysis|metallopeptidase activity|endopeptidase activity|metalloendopeptidase activi…	-	-	-	-	1:2590639-2632990	96	126	53	340	254	321	1.28372	1.2043	0.905771	3.30251	3.25625	3.48248	1.13126	3.34708	-1.56497	3.07275e-13	7.72849e-12	DOWN
ENSG00000163694	RBM47	RNA binding motif protein 47 [Source:HGNC Symbol;Acc:HGNC:30358]	protein_coding	GO:0008152|GO:0005623|GO:0002376|GO:0032502|GO:0009987|GO:0071704|GO:0044237|GO:0043227|GO:0048856|GO:0097159|GO:0002520|GO:0005622|GO:0043229|GO:0006807|GO:0034641|GO:0006139|GO:0048513|GO:0006725|GO:0003676|GO:0048534|GO:0046483|GO:0043231|GO:0048731|GO:0007275|GO:0005634|GO:0030097|GO:0016070|GO:0030154|GO:0003723|GO:0002244|GO:0009451|GO:0016553|GO:0016554	metabolic process|cell|immune system process|developmental process|cellular process|organic substance metabolic process|cellular metabolic process|membrane-bounded organelle|anatomical structure development|organic cyclic compound binding|immune system development|intracellular|intracellular organelle|nitrogen compound metabolic process|cellular nitrogen compound metabolic process|nucleobase-cont…	-	-	-	-	4:40423267-40630875	1185	1690	1067	3426	2561	3440	4.5889	4.67781	5.28076	9.63704	9.50789	10.8077	4.84916	9.9842	-1.04191	3.11e-13	7.81486e-12	DOWN
ENSG00000197712	FAM114A1	family with sequence similarity 114 member A1 [Source:HGNC Symbol;Acc:HGNC:25087]	protein_coding	GO:0005623|GO:0043227|GO:0005515|GO:0005622|GO:0012505|GO:0043229|GO:0005794|GO:0005737|GO:0043231|GO:0005634|GO:0031981|GO:0005829|GO:0005654	cell|membrane-bounded organelle|protein binding|intracellular|endomembrane system|intracellular organelle|Golgi apparatus|cytoplasm|intracellular membrane-bounded organelle|nucleus|nuclear lumen|cytosol|nucleoplasm	-	-	-	-	4:38867677-38945739	935	1410	782	2758	2035	2478	11.4686	12.3618	12.2588	24.573	23.9302	24.6595	12.0297	24.3876	-1.01954	3.24946e-13	8.15005e-12	DOWN
ENSG00000167996	FTH1	ferritin heavy chain 1 [Source:HGNC Symbol;Acc:HGNC:3976]	protein_coding	GO:0005576|GO:0008152|GO:0005623|GO:0032991|GO:0016020|GO:0002376|GO:0003824|GO:0009987|GO:0051179|GO:0050896|GO:0016491|GO:0006955|GO:0043227|GO:0043167|GO:0043234|GO:0051641|GO:0008283|GO:0031224|GO:0005515|GO:0005622|GO:0012505|GO:0045321|GO:0005615|GO:0043229|GO:0048523|GO:0050794|GO:0002366|GO:0008043|GO:0032940|GO:0031982|GO:0006810|GO:0051238|GO:0048144|GO:0019725|GO:0002263|GO:0001775|GO:…	extracellular region|metabolic process|cell|macromolecular complex|membrane|immune system process|catalytic activity|cellular process|localization|response to stimulus|oxidoreductase activity|immune response|membrane-bounded organelle|ion binding|protein complex|cellular localization|cell proliferation|intrinsic component of membrane|protein binding|intracellular|endomembrane system|leukocyte act…	K00522	ferritin heavy chain[1.16.3.2]	hsa04217|hsa04978|hsa04216	Necroptosis - Homo sapiens (human)|Mineral absorption - Homo sapiens (human)|Ferroptosis - Homo sapiens (human)	11:61959718-61967660	7799	13689	7552	23058	21438	24411	95.0182	119.208	117.59	204.059	250.401	241.289	110.605	231.916	-1.06818	3.40925e-13	8.52693e-12	DOWN
ENSG00000107331	ABCA2	ATP binding cassette subfamily A member 2 [Source:HGNC Symbol;Acc:HGNC:32]	protein_coding	GO:0008152|GO:0005623|GO:0032991|GO:0016020|GO:0003824|GO:0009987|GO:0051179|GO:0005215|GO:0050896|GO:0097367|GO:1902495|GO:0071704|GO:0044237|GO:0031090|GO:0043227|GO:0043167|GO:0033036|GO:0043234|GO:0051641|GO:0071944|GO:0097159|GO:0031224|GO:0019222|GO:0005886|GO:1902494|GO:0022857|GO:0005622|GO:0012505|GO:0016787|GO:0009058|GO:0043229|GO:0006807|GO:0036094|GO:0050794|GO:0034641|GO:0031982|GO:…	metabolic process|cell|macromolecular complex|membrane|catalytic activity|cellular process|localization|transporter activity|response to stimulus|carbohydrate derivative binding|transmembrane transporter complex|organic substance metabolic process|cellular metabolic process|organelle membrane|membrane-bounded organelle|ion binding|macromolecule localization|protein complex|cellular localization|c…	K05642	ATP-binding cassette, subfamily A (ABC1), member 2[-]	hsa04142|hsa02010	Lysosome - Homo sapiens (human)|ABC transporters - Homo sapiens (human)	9:137007227-137028922	1942	2190	1236	5317	3800	4278	6.96451	5.61372	5.66502	13.8508	13.065	12.447	6.08108	13.1209	-1.10947	3.51417e-13	8.78118e-12	DOWN
ENSG00000186458	DEFB132	defensin beta 132 [Source:HGNC Symbol;Acc:HGNC:33806]	protein_coding	GO:0001906|GO:0005576|GO:0005623|GO:0002376|GO:0050896|GO:0051707|GO:0006955|GO:0035821|GO:0031640|GO:0009986|GO:0006950|GO:0009605|GO:0005615|GO:0009607|GO:0061827|GO:0043207|GO:0006952|GO:0045087|GO:0098542|GO:0009617|GO:0042742|GO:0050829	cell killing|extracellular region|cell|immune system process|response to stimulus|response to other organism|immune response|modification of morphology or physiology of other organism|killing of cells of other organism|cell surface|response to stress|response to external stimulus|extracellular space|response to biotic stimulus|sperm head|response to external biotic stimulus|defense response|innat…	-	-	-	-	20:257736-261096	86	126	78	314	274	312	3.01189	3.15413	3.49122	7.98802	9.1998	8.86507	3.21908	8.6843	-1.43176	3.83219e-13	9.5492e-12	DOWN
ENSG00000068985	PAGE1	PAGE family member 1 [Source:HGNC Symbol;Acc:HGNC:4107]	protein_coding	GO:0050896|GO:0005515|GO:0006950|GO:0006952|GO:0006968	response to stimulus|protein binding|response to stress|defense response|cellular defense response	-	-	-	-	X:49687450-49695993	300	430	260	997	755	828	33.5107	34.3318	37.1173	80.8953	80.8525	75.0373	34.9866	78.9284	-1.17374	3.95018e-13	9.81589e-12	DOWN
ENSG00000167751	KLK2	kallikrein related peptidase 2 [Source:HGNC Symbol;Acc:HGNC:6363]	protein_coding	GO:0005576|GO:0008152|GO:0003824|GO:0009987|GO:0071704|GO:0043227|GO:0016043|GO:0016787|GO:0005615|GO:0006807|GO:0008233|GO:0031982|GO:0017171|GO:0043062|GO:0070062|GO:0019538|GO:1903561|GO:0030198|GO:0006508|GO:0022617|GO:0008236|GO:0004252|GO:0004175	extracellular region|metabolic process|catalytic activity|cellular process|organic substance metabolic process|membrane-bounded organelle|cellular component organization|hydrolase activity|extracellular space|nitrogen compound metabolic process|peptidase activity|vesicle|serine hydrolase activity|extracellular structure organization|extracellular exosome|protein metabolic process|extracellular ve…	K01325	tissue kallikrein[3.4.21.35]	hsa04961|hsa04614	Endocrine and other factor-regulated calcium reabsorption - Homo sapiens (human)|Renin-angiotensin system - Homo sapiens (human)	19:50861568-50880567	2226	3131	1765	7603	4178	6082	9.54908	9.60031	9.6766	23.6912	17.1826	21.1674	9.60866	20.6804	-1.10586	3.9802e-13	9.86311e-12	DOWN
ENSG00000196787	HIST1H2AG	histone cluster 1 H2A family member g [Source:HGNC Symbol;Acc:HGNC:4737]	protein_coding	GO:0005576|GO:0008152|GO:0005623|GO:0032991|GO:0009987|GO:0071704|GO:0044237|GO:0043227|GO:0097159|GO:0016043|GO:0009892|GO:0019222|GO:0032993|GO:0005515|GO:0005622|GO:0005615|GO:0009058|GO:0043229|GO:0006807|GO:0048523|GO:0050794|GO:0034641|GO:0031324|GO:0031982|GO:0006139|GO:0031323|GO:0016458|GO:0000786|GO:0044249|GO:0006725|GO:0006996|GO:0009890|GO:0006325|GO:0003676|GO:0046483|GO:0043231|GO:…	extracellular region|metabolic process|cell|macromolecular complex|cellular process|organic substance metabolic process|cellular metabolic process|membrane-bounded organelle|organic cyclic compound binding|cellular component organization|negative regulation of metabolic process|regulation of metabolic process|protein-DNA complex|protein binding|intracellular|extracellular space|biosynthetic proce…	K11251	histone H2A[-]	hsa05034|hsa04217|hsa05322	Alcoholism - Homo sapiens (human)|Necroptosis - Homo sapiens (human)|Systemic lupus erythematosus - Homo sapiens (human)	6:27133042-27135291	31	50	22	144	112	130	1.02346	1.17987	0.928235	3.45326	3.54491	3.48201	1.04385	3.49339	-1.74271	5.26203e-13	1.2944e-11	DOWN
ENSG00000182795	C1orf116	chromosome 1 open reading frame 116 [Source:HGNC Symbol;Acc:HGNC:28667]	protein_coding	GO:0005576|GO:0005623|GO:0016020|GO:0043227|GO:0071944|GO:0005886|GO:0005515|GO:0005622|GO:0005615|GO:0031982|GO:0005737|GO:0070062|GO:1903561|GO:0005829	extracellular region|cell|membrane|membrane-bounded organelle|cell periphery|plasma membrane|protein binding|intracellular|extracellular space|vesicle|cytoplasm|extracellular exosome|extracellular vesicle|cytosol	-	-	-	-	1:207018521-207032756	5497	6850	3827	14467	10516	12104	48.2829	43.0055	42.9604	92.3022	88.5529	86.2543	44.7496	89.0365	-0.992522	5.53728e-13	1.36086e-11	DOWN
ENSG00000134905	CARS2	cysteinyl-tRNA synthetase 2, mitochondrial [Source:HGNC Symbol;Acc:HGNC:25695]	protein_coding	GO:0008152|GO:0005623|GO:0003824|GO:0009987|GO:0097367|GO:0071704|GO:0044237|GO:0043227|GO:0043167|GO:0097159|GO:0016874|GO:0005622|GO:0009058|GO:0043229|GO:0006807|GO:0036094|GO:0034641|GO:0006139|GO:0006520|GO:0044281|GO:0044249|GO:0006725|GO:0006082|GO:0046483|GO:0005737|GO:0000166|GO:0043231|GO:0019538|GO:0043169|GO:0044267|GO:0032555|GO:0035639|GO:0046872|GO:0043603|GO:0005739|GO:0016070|GO:…	metabolic process|cell|catalytic activity|cellular process|carbohydrate derivative binding|organic substance metabolic process|cellular metabolic process|membrane-bounded organelle|ion binding|organic cyclic compound binding|ligase activity|intracellular|biosynthetic process|intracellular organelle|nitrogen compound metabolic process|small molecule binding|cellular nitrogen compound metabolic pro…	K01883	cysteinyl-tRNA synthetase[6.1.1.16]	hsa00970	Aminoacyl-tRNA biosynthesis - Homo sapiens (human)	13:110641412-110713603	384	520	296	1209	817	1034	1.23701	1.19733	1.21864	2.82902	2.52319	2.70239	1.21766	2.68487	-1.14074	6.09735e-13	1.49169e-11	DOWN
ENSG00000143222	UFC1	ubiquitin-fold modifier conjugating enzyme 1 [Source:HGNC Symbol;Acc:HGNC:26941]	protein_coding	GO:0005576|GO:0008152|GO:0005623|GO:0003824|GO:0009987|GO:0050896|GO:0071704|GO:0044237|GO:0043227|GO:0016740|GO:0005515|GO:0006950|GO:0005622|GO:0005615|GO:0006807|GO:0051716|GO:0031982|GO:0033554|GO:0005737|GO:0019787|GO:0070062|GO:0019538|GO:1903561|GO:0044267|GO:0071568|GO:0036211|GO:0034976|GO:0006464|GO:0032446|GO:0071569|GO:1990592	extracellular region|metabolic process|cell|catalytic activity|cellular process|response to stimulus|organic substance metabolic process|cellular metabolic process|membrane-bounded organelle|transferase activity|protein binding|response to stress|intracellular|extracellular space|nitrogen compound metabolic process|cellular response to stimulus|vesicle|cellular response to stress|cytoplasm|ubiqui…	-	-	-	-	1:161152776-161158856	947	1241	744	2734	2132	2140	19.3522	18.1266	19.431	40.583	41.7687	35.4795	18.9699	39.2771	-1.04997	6.27987e-13	1.53355e-11	DOWN
ENSG00000131100	ATP6V1E1	ATPase H+ transporting V1 subunit E1 [Source:HGNC Symbol;Acc:HGNC:857]	protein_coding	GO:0005576|GO:0023052|GO:0008152|GO:0005623|GO:0032991|GO:0016020|GO:0003824|GO:0009987|GO:0051179|GO:0005215|GO:0050896|GO:0044237|GO:0031090|GO:0007165|GO:0043227|GO:0033036|GO:0043234|GO:0071944|GO:0016043|GO:0019222|GO:0005886|GO:0042995|GO:0005515|GO:0022857|GO:0007154|GO:0005622|GO:0012505|GO:0016787|GO:0005615|GO:0043229|GO:0009056|GO:0051716|GO:0050794|GO:0045177|GO:0045184|GO:0031982|GO:…	extracellular region|signaling|metabolic process|cell|macromolecular complex|membrane|catalytic activity|cellular process|localization|transporter activity|response to stimulus|cellular metabolic process|organelle membrane|signal transduction|membrane-bounded organelle|macromolecule localization|protein complex|cell periphery|cellular component organization|regulation of metabolic process|plasma …	K02150	V-type H+-transporting ATPase subunit E[-]	hsa01100|hsa04145|hsa04150|hsa00190|hsa05323|hsa05120|hsa04721|hsa05110|hsa04966	Metabolic pathways - Homo sapiens (human)|Phagosome - Homo sapiens (human)|mTOR signaling pathway - Homo sapiens (human)|Oxidative phosphorylation - Homo sapiens (human)|Rheumatoid arthritis - Homo sapiens (human)|Epithelial cell signaling in Helicobacter pylori infection - Homo sapiens (human)|Synaptic vesicle cycle - Homo sapiens (human)|Vibrio cholerae infection - Homo sapiens (human)|Collecti…	22:17592136-17628818	758	1406	713	2642	2005	2291	10.5461	13.9822	12.6781	26.7007	26.7438	25.8603	12.4021	26.4349	-1.09186	6.89129e-13	1.67841e-11	DOWN
ENSG00000142188	TMEM50B	transmembrane protein 50B [Source:HGNC Symbol;Acc:HGNC:1280]	protein_coding	GO:0005623|GO:0016020|GO:0043227|GO:0071944|GO:0031224|GO:0005886|GO:0005622|GO:0012505|GO:0043229|GO:0016021|GO:0005783|GO:0005737|GO:0043231	cell|membrane|membrane-bounded organelle|cell periphery|intrinsic component of membrane|plasma membrane|intracellular|endomembrane system|intracellular organelle|integral component of membrane|endoplasmic reticulum|cytoplasm|intracellular membrane-bounded organelle	-	-	-	-	21:33432485-33480011	333	579	372	1385	971	1085	2.89886	3.60269	4.13872	8.75786	8.10375	7.66295	3.54676	8.17486	-1.20469	6.89185e-13	1.67841e-11	DOWN
ENSG00000213123	TCTEX1D2	Tctex1 domain containing 2 [Source:HGNC Symbol;Acc:HGNC:28482]	protein_coding	GO:0005623|GO:0032991|GO:0009987|GO:0051179|GO:0007017|GO:0033036|GO:0043234|GO:0051641|GO:0016043|GO:0042995|GO:0005515|GO:1902494|GO:0005622|GO:0005929|GO:0043229|GO:0050794|GO:0060491|GO:0045184|GO:0007018|GO:0006810|GO:0022607|GO:0046907|GO:0097014|GO:0051128|GO:0097546|GO:0005930|GO:0006996|GO:0030030|GO:0045505|GO:0051270|GO:1902115|GO:0032880|GO:0008104|GO:0030286|GO:0060341|GO:0051649|GO:…	cell|macromolecular complex|cellular process|localization|microtubule-based process|macromolecule localization|protein complex|cellular localization|cellular component organization|cell projection|protein binding|catalytic complex|intracellular|cilium|intracellular organelle|regulation of cellular process|regulation of cell projection assembly|establishment of protein localization|microtubule-bas…	-	-	-	-	3:196291219-196318299	33	41	31	165	132	122	1.29838	1.153	1.55881	4.71553	4.97897	3.89426	1.33673	4.52959	-1.76067	7.69323e-13	1.86176e-11	DOWN
ENSG00000106211	HSPB1	heat shock protein family B (small) member 1 [Source:HGNC Symbol;Acc:HGNC:5246]	protein_coding	GO:0040011|GO:0005576|GO:0023052|GO:0008152|GO:0005623|GO:0032991|GO:0098772|GO:0016020|GO:0032502|GO:0009987|GO:0030054|GO:0051179|GO:0050896|GO:0030234|GO:0071704|GO:0044237|GO:0030055|GO:0040017|GO:0051707|GO:0007017|GO:0007165|GO:0048870|GO:0043227|GO:0048856|GO:0033036|GO:0043234|GO:0023057|GO:0051641|GO:0071944|GO:0050793|GO:0097159|GO:0009892|GO:0007155|GO:0040012|GO:0019222|GO:0005886|GO:…	locomotion|extracellular region|signaling|metabolic process|cell|macromolecular complex|molecular function regulator|membrane|developmental process|cellular process|cell junction|localization|response to stimulus|enzyme regulator activity|organic substance metabolic process|cellular metabolic process|cell-substrate junction|positive regulation of locomotion|response to other organism|microtubule-…	K04455	heat shock protein beta-1[-]	hsa04010|hsa05169|hsa05146|hsa04370	MAPK signaling pathway - Homo sapiens (human)|Epstein-Barr virus infection - Homo sapiens (human)|Amoebiasis - Homo sapiens (human)|VEGF signaling pathway - Homo sapiens (human)	7:76302544-76304295	5243	6074	3563	12458	12236	11794	154.855	128.229	134.494	267.276	346.473	282.613	139.193	298.787	-1.10203	7.7455e-13	1.87104e-11	DOWN
ENSG00000110011	DNAJC4	DnaJ heat shock protein family (Hsp40) member C4 [Source:HGNC Symbol;Acc:HGNC:5271]	protein_coding	GO:0005623|GO:0016020|GO:0009987|GO:0050896|GO:0043227|GO:0031224|GO:0005515|GO:0006457|GO:0006950|GO:0005622|GO:0043229|GO:0051082|GO:0016021|GO:0010033|GO:0005737|GO:0043231|GO:0005739|GO:0006986	cell|membrane|cellular process|response to stimulus|membrane-bounded organelle|intrinsic component of membrane|protein binding|protein folding|response to stress|intracellular|intracellular organelle|unfolded protein binding|integral component of membrane|response to organic substance|cytoplasm|intracellular membrane-bounded organelle|mitochondrion|response to unfolded protein	-	-	-	-	11:64230278-64234286	228	213	125	635	551	681	2.42571	1.61975	1.69963	4.90731	5.62006	5.87808	1.91503	5.46848	-1.51377	8.12671e-13	1.9596e-11	DOWN
ENSG00000076944	STXBP2	syntaxin binding protein 2 [Source:HGNC Symbol;Acc:HGNC:11445]	protein_coding	GO:0001906|GO:0005576|GO:0005623|GO:0032991|GO:0016020|GO:0002376|GO:0009987|GO:0051179|GO:0050896|GO:0031090|GO:0002684|GO:0006955|GO:0043227|GO:0033036|GO:0043234|GO:0051641|GO:0071944|GO:0002682|GO:0031224|GO:0005886|GO:0005515|GO:0005622|GO:0012505|GO:0045321|GO:0005615|GO:0043229|GO:0001909|GO:0050794|GO:0045177|GO:0002366|GO:0045184|GO:0032940|GO:0031982|GO:0006810|GO:0050776|GO:0031201|GO:…	cell killing|extracellular region|cell|macromolecular complex|membrane|immune system process|cellular process|localization|response to stimulus|organelle membrane|positive regulation of immune system process|immune response|membrane-bounded organelle|macromolecule localization|protein complex|cellular localization|cell periphery|regulation of immune system process|intrinsic component of membrane|…	-	-	-	-	19:7636881-7647873	1161	1421	809	2999	2473	2599	7.55047	6.60544	6.72407	14.1672	15.4188	13.713	6.95999	14.433	-1.05221	8.49839e-13	2.04372e-11	DOWN
ENSG00000264522	OTUD7B	OTU deubiquitinase 7B [Source:HGNC Symbol;Acc:HGNC:16683]	protein_coding	GO:0023052|GO:0008152|GO:0005623|GO:0002376|GO:0003824|GO:0009987|GO:0051179|GO:0050896|GO:0071704|GO:0044237|GO:0007165|GO:0006955|GO:0043227|GO:0043167|GO:0033036|GO:0023057|GO:0051641|GO:0097159|GO:0009892|GO:0019222|GO:0005515|GO:0007154|GO:0005622|GO:0016787|GO:0023051|GO:1903828|GO:0009058|GO:0043229|GO:0006807|GO:0009056|GO:0051716|GO:0048523|GO:0050794|GO:0001817|GO:0008233|GO:0101005|GO:…	signaling|metabolic process|cell|immune system process|catalytic activity|cellular process|localization|response to stimulus|organic substance metabolic process|cellular metabolic process|signal transduction|immune response|membrane-bounded organelle|ion binding|macromolecule localization|negative regulation of signaling|cellular localization|organic cyclic compound binding|negative regulation of…	-	-	-	-	1:149937812-150010676	1135	1612	953	3307	2342	2852	6.556	6.65539	7.03522	13.8753	12.9692	13.3652	6.74887	13.4033	-0.989867	9.14303e-13	2.18505e-11	DOWN
ENSG00000143774	GUK1	guanylate kinase 1 [Source:HGNC Symbol;Acc:HGNC:4693]	protein_coding	GO:0008152|GO:0005623|GO:0003824|GO:0009987|GO:0051179|GO:0097367|GO:0071704|GO:0044237|GO:0043167|GO:0033036|GO:0097159|GO:0016740|GO:0005622|GO:0009058|GO:0006807|GO:0036094|GO:0045184|GO:0034641|GO:0006810|GO:0006139|GO:0019637|GO:0044281|GO:0044249|GO:1901135|GO:0006725|GO:0008104|GO:0046483|GO:0016772|GO:0005737|GO:0000166|GO:1901657|GO:0032555|GO:1901264|GO:0015031|GO:0071702|GO:0035639|GO:…	metabolic process|cell|catalytic activity|cellular process|localization|carbohydrate derivative binding|organic substance metabolic process|cellular metabolic process|ion binding|macromolecule localization|organic cyclic compound binding|transferase activity|intracellular|biosynthetic process|nitrogen compound metabolic process|small molecule binding|establishment of protein localization|cellular…	-	-	hsa01100|hsa00230	Metabolic pathways - Homo sapiens (human)|Purine metabolism - Homo sapiens (human)	1:228139962-228148984	1110	1458	891	3116	2354	2563	4.76745	4.47597	4.89083	9.72136	9.69292	8.93092	4.71142	9.4484	-1.00391	9.48475e-13	2.26069e-11	DOWN
ENSG00000189221	MAOA	monoamine oxidase A [Source:HGNC Symbol;Acc:HGNC:6833]	protein_coding	GO:0008152|GO:0005623|GO:0016020|GO:0003824|GO:0009987|GO:0019867|GO:0071704|GO:0044237|GO:0031090|GO:0016491|GO:0043227|GO:0031224|GO:0005622|GO:0043229|GO:0006807|GO:0009056|GO:0042133|GO:0034641|GO:0016638|GO:0016021|GO:0006725|GO:0055114|GO:0031966|GO:0005737|GO:0043231|GO:0001505|GO:0016641|GO:0018958|GO:0042417|GO:0005741|GO:0005739|GO:0005740|GO:0006584|GO:0019439|GO:0042135|GO:1901565|GO:…	metabolic process|cell|membrane|catalytic activity|cellular process|outer membrane|organic substance metabolic process|cellular metabolic process|organelle membrane|oxidoreductase activity|membrane-bounded organelle|intrinsic component of membrane|intracellular|intracellular organelle|nitrogen compound metabolic process|catabolic process|neurotransmitter metabolic process|cellular nitrogen compou…	K00274	monoamine oxidase[1.4.3.4]	hsa01100|hsa05034|hsa04728|hsa04726|hsa00982|hsa05031|hsa00330|hsa05030|hsa00380|hsa00260|hsa00350|hsa00340	Metabolic pathways - Homo sapiens (human)|Alcoholism - Homo sapiens (human)|Dopaminergic synapse - Homo sapiens (human)|Serotonergic synapse - Homo sapiens (human)|Drug metabolism - cytochrome P450 - Homo sapiens (human)|Amphetamine addiction - Homo sapiens (human)|Arginine and proline metabolism - Homo sapiens (human)|Cocaine addiction - Homo sapiens (human)|Tryptophan metabolism - Homo sapiens …	X:43654907-43746824	6365	8987	5214	16584	12835	15342	53.4969	53.9896	56.0071	101.248	103.421	104.616	54.4979	103.095	-0.919701	1.2157e-12	2.86708e-11	DOWN
ENSG00000213977	TAX1BP3	Tax1 binding protein 3 [Source:HGNC Symbol;Acc:HGNC:30684]	protein_coding	GO:0005576|GO:0023052|GO:0005623|GO:0016020|GO:0009987|GO:0051179|GO:0050896|GO:0007165|GO:0043227|GO:0033036|GO:0023057|GO:0051641|GO:0071944|GO:0008283|GO:0005886|GO:0005515|GO:0007154|GO:0005622|GO:0065009|GO:0023051|GO:1903828|GO:0005615|GO:0043229|GO:0051716|GO:0048523|GO:0050794|GO:0035556|GO:0031982|GO:0009968|GO:0008285|GO:0008022|GO:2000009|GO:0010646|GO:0032880|GO:0007267|GO:0009966|GO:…	extracellular region|signaling|cell|membrane|cellular process|localization|response to stimulus|signal transduction|membrane-bounded organelle|macromolecule localization|negative regulation of signaling|cellular localization|cell periphery|cell proliferation|plasma membrane|protein binding|cell communication|intracellular|regulation of molecular function|regulation of signaling|negative regulatio…	-	-	-	-	17:3662896-3668682	504	665	363	1454	1081	1202	14.63	13.7975	13.4667	30.658	30.0832	28.3076	13.9647	29.6829	-1.08784	1.38414e-12	3.24723e-11	DOWN
ENSG00000020129	NCDN	neurochondrin [Source:HGNC Symbol;Acc:HGNC:17597]	protein_coding	GO:0023052|GO:0005623|GO:0016020|GO:0032502|GO:0009987|GO:0048856|GO:0044297|GO:0016043|GO:0042995|GO:0005515|GO:0007154|GO:0005622|GO:0023051|GO:0050794|GO:0036477|GO:0042592|GO:0048468|GO:0043025|GO:0030030|GO:0048167|GO:0010646|GO:0043005|GO:0007267|GO:0048871|GO:0048771|GO:0005737|GO:0050804|GO:0048731|GO:0007275|GO:0030425|GO:0001894|GO:0048666|GO:0046849|GO:0007399|GO:0030154|GO:0048168|GO:…	signaling|cell|membrane|developmental process|cellular process|anatomical structure development|cell body|cellular component organization|cell projection|protein binding|cell communication|intracellular|regulation of signaling|regulation of cellular process|somatodendritic compartment|homeostatic process|cell development|neuronal cell body|cell projection organization|regulation of synaptic plast…	-	-	-	-	1:35557473-35567274	713	758	428	2059	1275	1784	5.48272	4.16622	4.20622	11.5008	9.39943	11.1298	4.61839	10.6767	-1.209	1.4379e-12	3.36747e-11	DOWN
ENSG00000111361	EIF2B1	eukaryotic translation initiation factor 2B subunit alpha [Source:HGNC Symbol;Acc:HGNC:3257]	protein_coding	GO:0008152|GO:0005623|GO:0032991|GO:0098772|GO:0016020|GO:0032502|GO:0009987|GO:0050896|GO:0071704|GO:0044237|GO:0048856|GO:0043234|GO:0071944|GO:0097159|GO:0009628|GO:0005085|GO:0005886|GO:0005515|GO:0006950|GO:0005622|GO:0065009|GO:0009058|GO:0006807|GO:0051716|GO:0034641|GO:0005851|GO:0006413|GO:0009408|GO:0044249|GO:0009266|GO:0048468|GO:1901698|GO:0042802|GO:0003676|GO:0010033|GO:0009725|GO:…	metabolic process|cell|macromolecular complex|molecular function regulator|membrane|developmental process|cellular process|response to stimulus|organic substance metabolic process|cellular metabolic process|anatomical structure development|protein complex|cell periphery|organic cyclic compound binding|response to abiotic stimulus|guanyl-nucleotide exchange factor activity|plasma membrane|protein …	K03239	translation initiation factor eIF-2B subunit alpha[-]	hsa03013	RNA transport - Homo sapiens (human)	12:123620406-123633766	592	805	470	1686	1193	1529	9.60152	9.33212	9.74222	19.8629	18.55	20.1192	9.55862	19.5107	-1.02939	1.46918e-12	3.43772e-11	DOWN
ENSG00000044090	CUL7	cullin 7 [Source:HGNC Symbol;Acc:HGNC:21024]	protein_coding	GO:0023052|GO:0008152|GO:0000003|GO:0005623|GO:0022414|GO:0032991|GO:0032502|GO:0009987|GO:0050896|GO:0071704|GO:0044237|GO:0007017|GO:0007165|GO:0043227|GO:0003006|GO:0048856|GO:0043234|GO:0050793|GO:0016043|GO:0005515|GO:1902494|GO:0007154|GO:0006950|GO:0005622|GO:0012505|GO:0009653|GO:0043229|GO:0006807|GO:0009056|GO:0051716|GO:0050794|GO:0009888|GO:0045597|GO:0001568|GO:0048514|GO:0051130|GO:…	signaling|metabolic process|reproduction|cell|reproductive process|macromolecular complex|developmental process|cellular process|response to stimulus|organic substance metabolic process|cellular metabolic process|microtubule-based process|signal transduction|membrane-bounded organelle|developmental process involved in reproduction|anatomical structure development|protein complex|regulation of dev…	K10613	cullin 7[-]	hsa04120	Ubiquitin mediated proteolysis - Homo sapiens (human)	6:43037617-43053945	447	565	318	1251	924	1137	5.01496	4.5308	4.55962	10.1949	9.93841	10.3492	4.70179	10.1608	-1.11173	1.49663e-12	3.49788e-11	DOWN
ENSG00000185043	CIB1	calcium and integrin binding 1 [Source:HGNC Symbol;Acc:HGNC:16920]	protein_coding	GO:0040011|GO:0005576|GO:0040007|GO:0023052|GO:0008152|GO:0000003|GO:0005623|GO:0022414|GO:0098772|GO:0016020|GO:0002376|GO:0032502|GO:0009987|GO:0051179|GO:0050896|GO:0030234|GO:0071704|GO:0044237|GO:0002683|GO:0040017|GO:0007017|GO:0007165|GO:0048870|GO:0043227|GO:0043167|GO:0003006|GO:0048856|GO:0033036|GO:0023057|GO:0051641|GO:0071944|GO:1903829|GO:0050793|GO:0002682|GO:0008283|GO:0044297|GO:…	locomotion|extracellular region|growth|signaling|metabolic process|reproduction|cell|reproductive process|molecular function regulator|membrane|immune system process|developmental process|cellular process|localization|response to stimulus|enzyme regulator activity|organic substance metabolic process|cellular metabolic process|negative regulation of immune system process|positive regulation of loc…	-	-	-	-	15:90229975-90234047	1382	1932	1011	3822	3079	3112	59.1347	59.0891	55.2875	118.793	126.307	108.033	57.8371	117.711	-1.02519	1.73414e-12	4.02963e-11	DOWN
ENSG00000133195	SLC39A11	solute carrier family 39 member 11 [Source:HGNC Symbol;Acc:HGNC:14463]	protein_coding	GO:0005623|GO:0016020|GO:0051179|GO:0005215|GO:0043227|GO:0071944|GO:0031224|GO:0005886|GO:0022857|GO:0005622|GO:0012505|GO:0043229|GO:0006810|GO:0016021|GO:0005794|GO:0005737|GO:0043231|GO:0015075|GO:0005634|GO:0006811|GO:0055085|GO:0034220|GO:0008324|GO:0006812|GO:0098655|GO:0030001|GO:0022890|GO:0072509|GO:0070838|GO:0046873|GO:0006829|GO:0071577|GO:0005385|GO:0046915	cell|membrane|localization|transporter activity|membrane-bounded organelle|cell periphery|intrinsic component of membrane|plasma membrane|transmembrane transporter activity|intracellular|endomembrane system|intracellular organelle|transport|integral component of membrane|Golgi apparatus|cytoplasm|intracellular membrane-bounded organelle|ion transmembrane transporter activity|nucleus|ion transport…	-	-	-	-	17:72645949-73092712	279	406	194	906	637	779	2.00782	2.08839	1.78428	4.73603	4.39485	4.54822	1.96016	4.5597	-1.21797	1.84175e-12	4.2686e-11	DOWN
ENSG00000107175	CREB3	cAMP responsive element binding protein 3 [Source:HGNC Symbol;Acc:HGNC:2347]	protein_coding	GO:0040011|GO:0023052|GO:0008152|GO:0005623|GO:0016020|GO:0002376|GO:0009987|GO:0051179|GO:0050896|GO:0071704|GO:0044237|GO:0031090|GO:0040017|GO:0002684|GO:0007165|GO:0048870|GO:0043227|GO:0023057|GO:0050900|GO:0097159|GO:0002682|GO:0031224|GO:0040012|GO:0019222|GO:0005515|GO:0005789|GO:0007154|GO:0009893|GO:0006950|GO:0005622|GO:0042175|GO:0012505|GO:0023051|GO:0009605|GO:0009058|GO:0043229|GO:…	locomotion|signaling|metabolic process|cell|membrane|immune system process|cellular process|localization|response to stimulus|organic substance metabolic process|cellular metabolic process|organelle membrane|positive regulation of locomotion|positive regulation of immune system process|signal transduction|cell motility|membrane-bounded organelle|negative regulation of signaling|leukocyte migratio…	K09048	cyclic AMP-responsive element-binding protein 3[-]	hsa04151|hsa05165|hsa05203|hsa04024|hsa05016|hsa05034|hsa04022|hsa04261|hsa05161|hsa04728|hsa04926|hsa04152|hsa04725|hsa04668|hsa04931|hsa04922|hsa04916|hsa04915|hsa05215|hsa04925|hsa04211|hsa04911|hsa04918|hsa05031|hsa05030|hsa04962	PI3K-Akt signaling pathway - Homo sapiens (human)|Human papillomavirus infection - Homo sapiens (human)|Viral carcinogenesis - Homo sapiens (human)|cAMP signaling pathway - Homo sapiens (human)|Huntington's disease - Homo sapiens (human)|Alcoholism - Homo sapiens (human)|cGMP-PKG signaling pathway - Homo sapiens (human)|Adrenergic signaling in cardiomyocytes - Homo sapiens (human)|Hepatitis B - H…	9:35732335-35737004	618	895	494	1829	1352	1490	15.8735	16.4314	16.2164	34.1244	33.2925	31.0496	16.1738	32.8222	-1.02102	1.90095e-12	4.40202e-11	DOWN
ENSG00000163050	COQ8A	coenzyme Q8A [Source:HGNC Symbol;Acc:HGNC:16812]	protein_coding	GO:0008152|GO:0005623|GO:0016020|GO:0003824|GO:0009987|GO:0097367|GO:0071704|GO:0044237|GO:0043227|GO:0043167|GO:0097159|GO:0031224|GO:0016740|GO:0005515|GO:0005622|GO:0009058|GO:0043229|GO:0036094|GO:0042180|GO:0044281|GO:0044249|GO:0016021|GO:0051186|GO:0016772|GO:0005737|GO:0000166|GO:0043231|GO:0032555|GO:1901661|GO:0043531|GO:0035639|GO:0005739|GO:0006796|GO:0017076|GO:0016301|GO:0030554|GO:…	metabolic process|cell|membrane|catalytic activity|cellular process|carbohydrate derivative binding|organic substance metabolic process|cellular metabolic process|membrane-bounded organelle|ion binding|organic cyclic compound binding|intrinsic component of membrane|transferase activity|protein binding|intracellular|biosynthetic process|intracellular organelle|small molecule binding|cellular keton…	-	-	-	-	1:226897536-226987545	2021	2500	1379	5029	3862	4636	12.8202	11.3353	11.1798	23.1726	23.4868	23.8591	11.7784	23.5062	-0.996895	2.40698e-12	5.54039e-11	DOWN
ENSG00000169964	TMEM42	transmembrane protein 42 [Source:HGNC Symbol;Acc:HGNC:28444]	protein_coding	GO:0016020|GO:0031224|GO:0016021	membrane|intrinsic component of membrane|integral component of membrane	-	-	-	-	3:44861869-44865670	190	239	143	645	446	519	4.07201	3.66116	3.9168	10.0411	9.16377	9.02416	3.88332	9.40968	-1.27685	2.51392e-12	5.7717e-11	DOWN
ENSG00000204385	SLC44A4	solute carrier family 44 member 4 [Source:HGNC Symbol;Acc:HGNC:13941]	protein_coding	GO:0005576|GO:0040007|GO:0008152|GO:0005623|GO:0016020|GO:0032502|GO:0009987|GO:0051179|GO:0005215|GO:0071704|GO:0044237|GO:0043227|GO:0048856|GO:0071944|GO:0016043|GO:0031224|GO:0016049|GO:0005886|GO:0022857|GO:0045927|GO:0009653|GO:0005615|GO:0009058|GO:0006807|GO:0048646|GO:0040008|GO:0050794|GO:0045177|GO:0048840|GO:0042133|GO:0032940|GO:0031982|GO:0009888|GO:0006810|GO:0019637|GO:0048513|GO:…	extracellular region|growth|metabolic process|cell|membrane|developmental process|cellular process|localization|transporter activity|organic substance metabolic process|cellular metabolic process|membrane-bounded organelle|anatomical structure development|cell periphery|cellular component organization|intrinsic component of membrane|cell growth|plasma membrane|transmembrane transporter activity|p…	-	-	-	-	6:31863192-31879046	1283	1705	885	3386	2462	3114	18.2017	17.2892	16.0461	34.8929	33.4855	35.8416	17.179	34.74	-1.01595	2.67579e-12	6.12256e-11	DOWN
ENSG00000129625	REEP5	receptor accessory protein 5 [Source:HGNC Symbol;Acc:HGNC:30077]	protein_coding	GO:0005576|GO:0005623|GO:0016020|GO:0043227|GO:0031224|GO:0005515|GO:0005622|GO:0012505|GO:0005615|GO:0043229|GO:0031982|GO:0016021|GO:0005783|GO:0005737|GO:0043231|GO:0070062|GO:1903561|GO:0071782	extracellular region|cell|membrane|membrane-bounded organelle|intrinsic component of membrane|protein binding|intracellular|endomembrane system|extracellular space|intracellular organelle|vesicle|integral component of membrane|endoplasmic reticulum|cytoplasm|intracellular membrane-bounded organelle|extracellular exosome|extracellular vesicle|endoplasmic reticulum tubular network	-	-	-	-	5:112876379-112922539	1851	2506	1401	5166	3673	4138	22.1446	21.4293	21.4211	44.8934	42.1277	40.164	21.665	42.395	-0.968527	2.70793e-12	6.19068e-11	DOWN
ENSG00000013288	MAN2B2	mannosidase alpha class 2B member 2 [Source:HGNC Symbol;Acc:HGNC:29623]	protein_coding	GO:0005576|GO:0008152|GO:0005623|GO:0003824|GO:0009987|GO:0071704|GO:0044237|GO:0043227|GO:0043167|GO:0030246|GO:0005622|GO:0016787|GO:0005615|GO:0043229|GO:0006807|GO:0009056|GO:0031982|GO:0005975|GO:0044281|GO:1901135|GO:0016798|GO:0005737|GO:0043231|GO:0070062|GO:0019538|GO:1903561|GO:0043169|GO:0044267|GO:0046872|GO:0036211|GO:0016052|GO:0005773|GO:0009311|GO:0009100|GO:0005996|GO:0004553|GO:…	extracellular region|metabolic process|cell|catalytic activity|cellular process|organic substance metabolic process|cellular metabolic process|membrane-bounded organelle|ion binding|carbohydrate binding|intracellular|hydrolase activity|extracellular space|intracellular organelle|nitrogen compound metabolic process|catabolic process|vesicle|carbohydrate metabolic process|small molecule metabolic p…	K12312	epididymis-specific alpha-mannosidase[3.2.1.24]	hsa00511	Other glycan degradation - Homo sapiens (human)	4:6575175-6623362	654	741	422	1701	1278	1491	4.21669	3.4149	3.47734	7.96644	7.89967	7.7993	3.70298	7.88847	-1.09106	3.12257e-12	7.09632e-11	DOWN
ENSG00000141401	IMPA2	inositol monophosphatase 2 [Source:HGNC Symbol;Acc:HGNC:6051]	protein_coding	GO:0023052|GO:0008152|GO:0005623|GO:0003824|GO:0009987|GO:0050896|GO:0071704|GO:0044237|GO:0007165|GO:0043167|GO:0005515|GO:0007154|GO:0005622|GO:0016787|GO:0009058|GO:0009056|GO:0051716|GO:0050794|GO:0043647|GO:0044262|GO:0005975|GO:0019637|GO:0016788|GO:0044281|GO:0044249|GO:0044255|GO:0042802|GO:0006020|GO:0006629|GO:0005737|GO:0046983|GO:0043169|GO:0042578|GO:0030258|GO:0071545|GO:0006644|GO:…	signaling|metabolic process|cell|catalytic activity|cellular process|response to stimulus|organic substance metabolic process|cellular metabolic process|signal transduction|ion binding|protein binding|cell communication|intracellular|hydrolase activity|biosynthetic process|catabolic process|cellular response to stimulus|regulation of cellular process|inositol phosphate metabolic process|cellular …	K01092	myo-inositol-1(or 4)-monophosphatase[3.1.3.25]	hsa01100|hsa04070|hsa00562	Metabolic pathways - Homo sapiens (human)|Phosphatidylinositol signaling system - Homo sapiens (human)|Inositol phosphate metabolism - Homo sapiens (human)	18:11981025-12030883	491	682	253	1649	1071	1304	5.08966	5.05309	3.35173	12.4163	10.6434	10.9665	4.49816	11.3421	-1.33428	3.20728e-12	7.28268e-11	DOWN
ENSG00000170502	NUDT9	nudix hydrolase 9 [Source:HGNC Symbol;Acc:HGNC:8056]	protein_coding	GO:0005576|GO:0008152|GO:0005623|GO:0016020|GO:0003824|GO:0009987|GO:0030054|GO:0071704|GO:0044237|GO:0031090|GO:0043227|GO:0005622|GO:0012505|GO:0016787|GO:0005615|GO:0043229|GO:0006807|GO:0009056|GO:0034641|GO:0005635|GO:0031982|GO:0016817|GO:0006139|GO:0019637|GO:0044281|GO:1901135|GO:0006725|GO:0031965|GO:0046483|GO:0005737|GO:0043231|GO:0070062|GO:1903561|GO:1901292|GO:0005634|GO:0005739|GO:…	extracellular region|metabolic process|cell|membrane|catalytic activity|cellular process|cell junction|organic substance metabolic process|cellular metabolic process|organelle membrane|membrane-bounded organelle|intracellular|endomembrane system|hydrolase activity|extracellular space|intracellular organelle|nitrogen compound metabolic process|catabolic process|cellular nitrogen compound metabolic…	K13988	ADP-ribose pyrophosphatase[3.6.1.13]	hsa00230	Purine metabolism - Homo sapiens (human)	4:87422582-87459454	718	940	468	1918	1389	1774	9.7468	9.12077	8.11943	18.9127	18.0769	19.5378	8.99567	18.8425	-1.06669	3.42681e-12	7.75492e-11	DOWN
ENSG00000161217	PCYT1A	phosphate cytidylyltransferase 1, choline, alpha [Source:HGNC Symbol;Acc:HGNC:8754]	protein_coding	GO:0008152|GO:0005623|GO:0016020|GO:0003824|GO:0009987|GO:0071704|GO:0044237|GO:0043227|GO:0043167|GO:0071944|GO:0016740|GO:0005886|GO:0005515|GO:0005789|GO:0005622|GO:0042175|GO:0012505|GO:0008289|GO:0009058|GO:0043229|GO:0006807|GO:0005635|GO:0005516|GO:0019637|GO:0044249|GO:0044255|GO:0005543|GO:0005783|GO:0042802|GO:0006629|GO:0016772|GO:0005737|GO:0043231|GO:0031210|GO:0046983|GO:0043169|GO:…	metabolic process|cell|membrane|catalytic activity|cellular process|organic substance metabolic process|cellular metabolic process|membrane-bounded organelle|ion binding|cell periphery|transferase activity|plasma membrane|protein binding|endoplasmic reticulum membrane|intracellular|nuclear outer membrane-endoplasmic reticulum membrane network|endomembrane system|lipid binding|biosynthetic process…	K00968	choline-phosphate cytidylyltransferase[2.7.7.15]	hsa01100|hsa05231|hsa00564|hsa00440	Metabolic pathways - Homo sapiens (human)|Choline metabolism in cancer - Homo sapiens (human)|Glycerophospholipid metabolism - Homo sapiens (human)|Phosphonate and phosphinate metabolism - Homo sapiens (human)	3:196214222-196287957	850	1293	705	2484	1802	2134	5.66175	6.15595	6.00153	12.0185	11.5072	11.5321	5.93974	11.6859	-0.976301	3.90157e-12	8.78491e-11	DOWN
ENSG00000100906	NFKBIA	NFKB inhibitor alpha [Source:HGNC Symbol;Acc:HGNC:7797]	protein_coding	GO:0023052|GO:0008152|GO:0005623|GO:0032991|GO:0016020|GO:0002376|GO:0032502|GO:0009987|GO:0051179|GO:0050896|GO:0071704|GO:0044237|GO:0002683|GO:0051707|GO:0002684|GO:0007165|GO:0006955|GO:0043227|GO:0033218|GO:0048856|GO:0033036|GO:0043234|GO:0023057|GO:0051641|GO:0071944|GO:0050793|GO:0009628|GO:0002682|GO:0043433|GO:0008283|GO:0002520|GO:0019222|GO:0005886|GO:0051091|GO:0044877|GO:0005515|GO:…	signaling|metabolic process|cell|macromolecular complex|membrane|immune system process|developmental process|cellular process|localization|response to stimulus|organic substance metabolic process|cellular metabolic process|negative regulation of immune system process|response to other organism|positive regulation of immune system process|signal transduction|immune response|membrane-bounded organe…	K04734	NF-kappa-B inhibitor alpha[-]	hsa05200|hsa05166|hsa05203|hsa05169|hsa04024|hsa05167|hsa05168|hsa04062|hsa05164|hsa04621|hsa05161|hsa04210|hsa05162|hsa05160|hsa04926|hsa04380|hsa04722|hsa05145|hsa04668|hsa04659|hsa04931|hsa04620|hsa04660|hsa05142|hsa05215|hsa04064|hsa05222|hsa04657|hsa04658|hsa05220|hsa05140|hsa04622|hsa04662|hsa04920|hsa05120|hsa05131|hsa04623|hsa05134	Pathways in cancer - Homo sapiens (human)|HTLV-I infection - Homo sapiens (human)|Viral carcinogenesis - Homo sapiens (human)|Epstein-Barr virus infection - Homo sapiens (human)|cAMP signaling pathway - Homo sapiens (human)|Kaposi's sarcoma-associated herpesvirus infection - Homo sapiens (human)|Herpes simplex infection - Homo sapiens (human)|Chemokine signaling pathway - Homo sapiens (human)|Inf…	14:35401511-35404749	784	846	495	1946	1530	1797	8.34104	6.43339	6.73055	15.0388	15.6056	15.5109	7.16833	15.3851	-1.10182	4.00161e-12	9.00263e-11	DOWN
ENSG00000070087	PFN2	profilin 2 [Source:HGNC Symbol;Acc:HGNC:8882]	protein_coding	GO:0040011|GO:0005576|GO:0045202|GO:0023052|GO:0008152|GO:0005623|GO:0016020|GO:0003824|GO:0009987|GO:0051179|GO:0071704|GO:0044237|GO:0098793|GO:0048870|GO:0043227|GO:0043167|GO:0051641|GO:0016043|GO:0031224|GO:0040012|GO:0019222|GO:0007269|GO:0040013|GO:0042995|GO:0005515|GO:0007154|GO:0009893|GO:0005622|GO:0016079|GO:0065009|GO:0016787|GO:0023051|GO:0008289|GO:0005615|GO:0043229|GO:0006807|GO:…	locomotion|extracellular region|synapse|signaling|metabolic process|cell|membrane|catalytic activity|cellular process|localization|organic substance metabolic process|cellular metabolic process|presynapse|cell motility|membrane-bounded organelle|ion binding|cellular localization|cellular component organization|intrinsic component of membrane|regulation of locomotion|regulation of metabolic proces…	K05759	profilin[-]	hsa04810|hsa04015|hsa05132|hsa05131	Regulation of actin cytoskeleton - Homo sapiens (human)|Rap1 signaling pathway - Homo sapiens (human)|Salmonella infection - Homo sapiens (human)|Shigellosis - Homo sapiens (human)	3:149964904-150050788	495	881	549	1833	1388	1518	2.67396	3.40166	3.79021	7.19247	7.18826	6.65282	3.28861	7.01118	-1.09218	4.04471e-12	9.09196e-11	DOWN
ENSG00000100991	TRPC4AP	transient receptor potential cation channel subfamily C member 4 associated protein [Source:HGNC Symbol;Acc:HGNC:16181]	protein_coding	GO:0008152|GO:0005623|GO:0032991|GO:0016020|GO:0032502|GO:0009987|GO:0051179|GO:0005215|GO:0071704|GO:0044237|GO:0048856|GO:0071944|GO:0005886|GO:0005515|GO:1902494|GO:0022857|GO:0005622|GO:0006807|GO:0009056|GO:0009888|GO:0006810|GO:0048513|GO:0022803|GO:0001942|GO:1990234|GO:0048731|GO:0007275|GO:0019538|GO:0019899|GO:0000151|GO:0044267|GO:0015267|GO:0048820|GO:0015075|GO:0030163|GO:0042633|GO:…	metabolic process|cell|macromolecular complex|membrane|developmental process|cellular process|localization|transporter activity|organic substance metabolic process|cellular metabolic process|anatomical structure development|cell periphery|plasma membrane|protein binding|catalytic complex|transmembrane transporter activity|intracellular|nitrogen compound metabolic process|catabolic process|tissue …	-	-	-	-	20:35002404-35092871	1306	1572	897	3354	2590	2847	27.2277	23.4254	23.9002	50.7922	51.7669	48.1548	24.8511	50.238	-1.01547	4.17021e-12	9.34281e-11	DOWN
ENSG00000169612	RAMAC	RNA guanine-7 methyltransferase activating subunit [Source:HGNC Symbol;Acc:HGNC:31022]	protein_coding	GO:0008152|GO:0005623|GO:0032991|GO:0003824|GO:0009987|GO:0032259|GO:0071704|GO:0044237|GO:0043227|GO:0097159|GO:0016043|GO:0016740|GO:0034518|GO:0005515|GO:1902494|GO:0005622|GO:0043229|GO:0006807|GO:0034641|GO:0005845|GO:0006139|GO:0022607|GO:0022613|GO:0006725|GO:1990234|GO:0003676|GO:0046483|GO:0043231|GO:0008168|GO:0005634|GO:0001510|GO:0031981|GO:0022618|GO:0016070|GO:0003723|GO:0031533|GO:…	metabolic process|cell|macromolecular complex|catalytic activity|cellular process|methylation|organic substance metabolic process|cellular metabolic process|membrane-bounded organelle|organic cyclic compound binding|cellular component organization|transferase activity|RNA cap binding complex|protein binding|catalytic complex|intracellular|intracellular organelle|nitrogen compound metabolic proces…	-	-	-	-	15:82986207-82991057	280	422	243	875	699	803	13.2647	14.2895	14.7125	30.1101	31.7468	30.863	14.0889	30.9066	-1.13336	4.28946e-12	9.578e-11	DOWN
ENSG00000213719	CLIC1	chloride intracellular channel 1 [Source:HGNC Symbol;Acc:HGNC:2062]	protein_coding	GO:0005576|GO:0023052|GO:0005623|GO:0032991|GO:0016020|GO:0032502|GO:0009987|GO:0051179|GO:0005215|GO:0050896|GO:1902495|GO:0031090|GO:0007165|GO:0043227|GO:0071944|GO:0050793|GO:0031224|GO:0007155|GO:0005886|GO:0005515|GO:0022857|GO:0007154|GO:0006950|GO:0005622|GO:0012505|GO:0072562|GO:0005615|GO:0043229|GO:0051716|GO:0050794|GO:0005635|GO:0031982|GO:0045597|GO:0006810|GO:0050839|GO:0001503|GO:…	extracellular region|signaling|cell|macromolecular complex|membrane|developmental process|cellular process|localization|transporter activity|response to stimulus|transmembrane transporter complex|organelle membrane|signal transduction|membrane-bounded organelle|cell periphery|regulation of developmental process|intrinsic component of membrane|cell adhesion|plasma membrane|protein binding|transmem…	-	-	-	-	6:31730581-31739763	1570	2802	1434	4836	3633	4901	43.3703	55.3257	50.6272	97.0388	96.2151	109.84	49.7744	101.031	-1.02133	4.90073e-12	1.08976e-10	DOWN
ENSG00000064655	EYA2	EYA transcriptional coactivator and phosphatase 2 [Source:HGNC Symbol;Acc:HGNC:3520]	protein_coding	GO:0023052|GO:0008152|GO:0005623|GO:0032502|GO:0003824|GO:0009987|GO:0051179|GO:0050896|GO:0071704|GO:0044237|GO:0007165|GO:0043227|GO:0043167|GO:0048856|GO:0023057|GO:0051641|GO:0016043|GO:0019222|GO:0005515|GO:0007154|GO:0009893|GO:0006950|GO:0005622|GO:0016787|GO:0023051|GO:0009653|GO:0009058|GO:0043229|GO:0006807|GO:0048646|GO:0051716|GO:0048523|GO:0050794|GO:0001704|GO:0034641|GO:0009888|GO:…	signaling|metabolic process|cell|developmental process|catalytic activity|cellular process|localization|response to stimulus|organic substance metabolic process|cellular metabolic process|signal transduction|membrane-bounded organelle|ion binding|anatomical structure development|negative regulation of signaling|cellular localization|cellular component organization|regulation of metabolic process|…	-	-	-	-	20:46894624-47188844	71	91	39	258	187	217	1.25362	1.14846	0.880079	3.30901	3.16547	3.10853	1.09406	3.19433	-1.54583	4.95203e-12	1.10026e-10	DOWN
ENSG00000116761	CTH	cystathionine gamma-lyase [Source:HGNC Symbol;Acc:HGNC:2501]	protein_coding	GO:0005576|GO:0023052|GO:0008152|GO:0005623|GO:0032502|GO:0003824|GO:0009987|GO:0050896|GO:0071704|GO:0044237|GO:0007165|GO:0043227|GO:0043167|GO:0048856|GO:0016829|GO:0023057|GO:0050793|GO:0048037|GO:0097159|GO:0016043|GO:0016740|GO:0019222|GO:0051091|GO:0005515|GO:0007154|GO:0006950|GO:0005622|GO:0065009|GO:0023051|GO:0005615|GO:0009058|GO:0006807|GO:0009056|GO:0051716|GO:0048523|GO:0036094|GO:…	extracellular region|signaling|metabolic process|cell|developmental process|catalytic activity|cellular process|response to stimulus|organic substance metabolic process|cellular metabolic process|signal transduction|membrane-bounded organelle|ion binding|anatomical structure development|lyase activity|negative regulation of signaling|regulation of developmental process|cofactor binding|organic cy…	K01758	cystathionine gamma-lyase[4.4.1.1]	hsa01100|hsa01230|hsa00270|hsa00260|hsa00450	Metabolic pathways - Homo sapiens (human)|Biosynthesis of amino acids - Homo sapiens (human)|Cysteine and methionine metabolism - Homo sapiens (human)|Glycine, serine and threonine metabolism - Homo sapiens (human)|Selenocompound metabolism - Homo sapiens (human)	1:70411218-70439851	172	250	145	550	438	562	3.46623	3.60109	3.73454	8.05114	8.46228	9.1886	3.60062	8.56734	-1.2506	4.98861e-12	1.10747e-10	DOWN
ENSG00000181031	RPH3AL	rabphilin 3A like (without C2 domains) [Source:HGNC Symbol;Acc:HGNC:10296]	protein_coding	GO:0023052|GO:0005623|GO:0016020|GO:0009987|GO:0051179|GO:0050896|GO:0031090|GO:0007165|GO:0043227|GO:0043167|GO:0033036|GO:0023057|GO:0051641|GO:0071944|GO:0005886|GO:0005515|GO:0007154|GO:0005622|GO:0012505|GO:1904951|GO:0023051|GO:0008289|GO:0043229|GO:0051716|GO:0051050|GO:0048523|GO:0050794|GO:0045184|GO:0032940|GO:0031982|GO:0042493|GO:0006810|GO:0046907|GO:0060627|GO:0030133|GO:0009968|GO:…	signaling|cell|membrane|cellular process|localization|response to stimulus|organelle membrane|signal transduction|membrane-bounded organelle|ion binding|macromolecule localization|negative regulation of signaling|cellular localization|cell periphery|plasma membrane|protein binding|cell communication|intracellular|endomembrane system|positive regulation of establishment of protein localization|reg…	-	-	-	-	17:212389-386254	133	200	115	445	389	416	0.961982	1.03397	1.06305	2.33797	2.69741	2.44113	1.01967	2.49217	-1.2893	5.22132e-12	1.15436e-10	DOWN
ENSG00000272602	ZNF595	zinc finger protein 595 [Source:HGNC Symbol;Acc:HGNC:27196]	protein_coding	GO:0008152|GO:0005623|GO:0009987|GO:0071704|GO:0044237|GO:0043167|GO:0097159|GO:0019222|GO:0005622|GO:0009058|GO:0006807|GO:0050794|GO:0034641|GO:0006139|GO:0031323|GO:0044249|GO:0006725|GO:0003676|GO:0046483|GO:0051171|GO:0043169|GO:0051252|GO:0046872|GO:0016070|GO:0034645|GO:0010467|GO:0010468|GO:0006355|GO:2001141|GO:0006351|GO:0032774|GO:1903506	metabolic process|cell|cellular process|organic substance metabolic process|cellular metabolic process|ion binding|organic cyclic compound binding|regulation of metabolic process|intracellular|biosynthetic process|nitrogen compound metabolic process|regulation of cellular process|cellular nitrogen compound metabolic process|nucleobase-containing compound metabolic process|regulation of cellular m…	-	-	-	-	4:53285-88211	443	658	371	1443	934	1193	3.93294	4.17547	4.20949	9.30565	7.9496	8.59289	4.10597	8.61604	-1.0693	5.40544e-12	1.19213e-10	DOWN
ENSG00000181218	HIST3H2A	histone cluster 3 H2A [Source:HGNC Symbol;Acc:HGNC:20507]	protein_coding	GO:0005576|GO:0008152|GO:0005623|GO:0032991|GO:0009987|GO:0050896|GO:0071704|GO:0044237|GO:0043227|GO:0097159|GO:0009628|GO:0016043|GO:0009892|GO:0019222|GO:0032993|GO:0005515|GO:0006950|GO:0005622|GO:0005615|GO:0009058|GO:0043229|GO:0006807|GO:0051716|GO:0048523|GO:0050794|GO:0034641|GO:0031324|GO:0031982|GO:0006139|GO:0031323|GO:0016458|GO:0000786|GO:0044249|GO:0006725|GO:0006996|GO:0009314|GO:…	extracellular region|metabolic process|cell|macromolecular complex|cellular process|response to stimulus|organic substance metabolic process|cellular metabolic process|membrane-bounded organelle|organic cyclic compound binding|response to abiotic stimulus|cellular component organization|negative regulation of metabolic process|regulation of metabolic process|protein-DNA complex|protein binding|re…	K11251	histone H2A[-]	hsa05034|hsa04217|hsa05322	Alcoholism - Homo sapiens (human)|Necroptosis - Homo sapiens (human)|Systemic lupus erythematosus - Homo sapiens (human)	1:228456979-228457873	205	280	166	673	525	550	17.0143	16.6106	17.608	40.5735	41.7739	37.0346	17.0776	39.794	-1.22044	5.69316e-12	1.25045e-10	DOWN
ENSG00000124762	CDKN1A	cyclin dependent kinase inhibitor 1A [Source:HGNC Symbol;Acc:HGNC:1784]	protein_coding	GO:0040007|GO:0023052|GO:0008152|GO:0005623|GO:0032991|GO:0098772|GO:0002376|GO:0032502|GO:0003824|GO:0009987|GO:0051179|GO:0050896|GO:0030234|GO:0071704|GO:0044237|GO:0002684|GO:0007165|GO:0043227|GO:0043167|GO:0048856|GO:0033036|GO:0043234|GO:0051641|GO:0009628|GO:0002682|GO:0008283|GO:0016043|GO:0009892|GO:0016049|GO:0016740|GO:0019222|GO:0044877|GO:0000075|GO:0005515|GO:0045926|GO:1902494|GO:…	growth|signaling|metabolic process|cell|macromolecular complex|molecular function regulator|immune system process|developmental process|catalytic activity|cellular process|localization|response to stimulus|enzyme regulator activity|organic substance metabolic process|cellular metabolic process|positive regulation of immune system process|signal transduction|membrane-bounded organelle|ion binding|…	K06625	cyclin-dependent kinase inhibitor 1A[-]	hsa05200|hsa04151|hsa05165|hsa05206|hsa05166|hsa05205|hsa05203|hsa05169|hsa05167|hsa05202|hsa05225|hsa04630|hsa04218|hsa04921|hsa05226|hsa05224|hsa05161|hsa04068|hsa05160|hsa04110|hsa04066|hsa05215|hsa01522|hsa05222|hsa04012|hsa05220|hsa05218|hsa05212|hsa01524|hsa05210|hsa05214|hsa05211|hsa04115|hsa05223|hsa05217|hsa05213|hsa05219|hsa05216	Pathways in cancer - Homo sapiens (human)|PI3K-Akt signaling pathway - Homo sapiens (human)|Human papillomavirus infection - Homo sapiens (human)|MicroRNAs in cancer - Homo sapiens (human)|HTLV-I infection - Homo sapiens (human)|Proteoglycans in cancer - Homo sapiens (human)|Viral carcinogenesis - Homo sapiens (human)|Epstein-Barr virus infection - Homo sapiens (human)|Kaposi's sarcoma-associated…	6:36676460-36687339	2114	2627	1405	5375	4354	4433	25.1453	22.3346	21.3584	46.4404	49.6506	42.7793	22.9461	46.2901	-1.01245	6.35295e-12	1.38742e-10	DOWN
ENSG00000198862	LTN1	listerin E3 ubiquitin protein ligase 1 [Source:HGNC Symbol;Acc:HGNC:13082]	protein_coding	GO:0008152|GO:0003824|GO:0009987|GO:0071704|GO:0044237|GO:0043167|GO:0016740|GO:0005515|GO:0006807|GO:0019787|GO:0019538|GO:0043169|GO:0044267|GO:0004842|GO:0046872|GO:0036211|GO:0046914|GO:0061630|GO:0006464|GO:0008270|GO:0032446|GO:0016567|GO:0051865	metabolic process|catalytic activity|cellular process|organic substance metabolic process|cellular metabolic process|ion binding|transferase activity|protein binding|nitrogen compound metabolic process|ubiquitin-like protein transferase activity|protein metabolic process|cation binding|cellular protein metabolic process|ubiquitin-protein transferase activity|metal ion binding|protein modification…	-	-	-	-	21:28928144-28992956	190	242	193	667	496	821	1.35786	1.23618	1.76279	3.46252	3.39835	4.76024	1.45227	3.8737	-1.4154	8.43601e-12	1.81577e-10	DOWN
ENSG00000065154	OAT	ornithine aminotransferase [Source:HGNC Symbol;Acc:HGNC:8091]	protein_coding	GO:0008152|GO:0005623|GO:0003824|GO:0009987|GO:0071704|GO:0044237|GO:0043227|GO:0043167|GO:0048037|GO:0097159|GO:0016043|GO:0016740|GO:0005515|GO:0005622|GO:0009058|GO:0043229|GO:0006807|GO:0036094|GO:0070279|GO:0022607|GO:0006520|GO:0044281|GO:0044249|GO:0019842|GO:0030170|GO:0042802|GO:0006082|GO:0050877|GO:0046483|GO:0005737|GO:0043231|GO:0006461|GO:0008483|GO:0008652|GO:0007600|GO:0005634|GO:…	metabolic process|cell|catalytic activity|cellular process|organic substance metabolic process|cellular metabolic process|membrane-bounded organelle|ion binding|cofactor binding|organic cyclic compound binding|cellular component organization|transferase activity|protein binding|intracellular|biosynthetic process|intracellular organelle|nitrogen compound metabolic process|small molecule binding|vi…	K00819	ornithine--oxo-acid transaminase[2.6.1.13]	hsa01100|hsa00330	Metabolic pathways - Homo sapiens (human)|Arginine and proline metabolism - Homo sapiens (human)	10:124397303-124418976	53	144	66	337	246	327	0.758858	1.47371	1.20773	3.50494	3.37678	3.79853	1.14677	3.56008	-1.63434	9.40849e-12	2.01379e-10	DOWN
ENSG00000168827	GFM1	G elongation factor mitochondrial 1 [Source:HGNC Symbol;Acc:HGNC:13780]	protein_coding	GO:0008152|GO:0005623|GO:0003824|GO:0009987|GO:0097367|GO:0071704|GO:0044237|GO:0043227|GO:0043167|GO:0097159|GO:0005515|GO:0005622|GO:0016787|GO:0009058|GO:0043229|GO:0006807|GO:0036094|GO:0034641|GO:0016817|GO:0044249|GO:0001882|GO:0003676|GO:0005737|GO:0000166|GO:0043231|GO:0019538|GO:0044267|GO:0032555|GO:0032549|GO:0035639|GO:0043603|GO:0005739|GO:0006518|GO:0016818|GO:0003723|GO:0017076|GO:…	metabolic process|cell|catalytic activity|cellular process|carbohydrate derivative binding|organic substance metabolic process|cellular metabolic process|membrane-bounded organelle|ion binding|organic cyclic compound binding|protein binding|intracellular|hydrolase activity|biosynthetic process|intracellular organelle|nitrogen compound metabolic process|small molecule binding|cellular nitrogen com…	-	-	-	-	3:158644278-158692575	1631	2668	1570	5005	3779	4254	8.63228	10.0931	10.6197	19.2416	19.1749	18.2664	9.78169	18.8943	-0.949796	9.40367e-12	2.01379e-10	DOWN
ENSG00000120885	CLU	clusterin [Source:HGNC Symbol;Acc:HGNC:2095]	protein_coding	GO:0005576|GO:0023052|GO:0008152|GO:0005623|GO:0032991|GO:0016020|GO:0002376|GO:0032502|GO:0009987|GO:0051179|GO:0050896|GO:0071704|GO:0044237|GO:0031090|GO:0051707|GO:0002684|GO:0007165|GO:0006955|GO:0043227|GO:0033218|GO:0048856|GO:0033036|GO:0043234|GO:0023057|GO:0034358|GO:0051641|GO:0071944|GO:0002682|GO:0008283|GO:0032994|GO:0016043|GO:0009892|GO:0009986|GO:0019222|GO:0051091|GO:0044877|GO:…	extracellular region|signaling|metabolic process|cell|macromolecular complex|membrane|immune system process|developmental process|cellular process|localization|response to stimulus|organic substance metabolic process|cellular metabolic process|organelle membrane|response to other organism|positive regulation of immune system process|signal transduction|immune response|membrane-bounded organelle|a…	K17252	clusterin[-]	hsa04610	Complement and coagulation cascades - Homo sapiens (human)	8:27596917-27615031	426	343	272	1153	1008	1036	2.87465	1.65438	2.34578	5.65159	6.52109	5.67179	2.2916	5.94816	-1.37609	9.62443e-12	2.05837e-10	DOWN
ENSG00000114125	RNF7	ring finger protein 7 [Source:HGNC Symbol;Acc:HGNC:10070]	protein_coding	GO:0008152|GO:0005623|GO:0032991|GO:0003824|GO:0009987|GO:0050896|GO:0071704|GO:0044237|GO:0043227|GO:0043167|GO:0016740|GO:0005515|GO:1902494|GO:0005622|GO:0051775|GO:0043229|GO:0006807|GO:0009056|GO:1990234|GO:0097602|GO:0005737|GO:0019787|GO:0043231|GO:0019538|GO:0000151|GO:0043169|GO:0044267|GO:0004842|GO:0030163|GO:0005634|GO:0046872|GO:0031981|GO:0036211|GO:0000152|GO:0006508|GO:0019788|GO:…	metabolic process|cell|macromolecular complex|catalytic activity|cellular process|response to stimulus|organic substance metabolic process|cellular metabolic process|membrane-bounded organelle|ion binding|transferase activity|protein binding|catalytic complex|intracellular|response to redox state|intracellular organelle|nitrogen compound metabolic process|catabolic process|transferase complex|cul…	K10611	RING-box protein 2[-]	hsa04120	Ubiquitin mediated proteolysis - Homo sapiens (human)	3:141738204-141747560	375	453	226	1011	803	895	4.03122	3.48073	3.10496	7.89447	8.27572	7.80572	3.53897	7.99197	-1.17522	9.81708e-12	2.09554e-10	DOWN
ENSG00000120889	TNFRSF10B	TNF receptor superfamily member 10b [Source:HGNC Symbol;Acc:HGNC:11905]	protein_coding	GO:0040011|GO:0023052|GO:0008152|GO:0005623|GO:0016020|GO:0002376|GO:0032502|GO:0009987|GO:0051179|GO:0004871|GO:0050896|GO:0071704|GO:0044237|GO:0051707|GO:0007165|GO:0006955|GO:0048870|GO:0048856|GO:0023057|GO:0050900|GO:0071944|GO:0009628|GO:0008283|GO:0009892|GO:0031224|GO:0009986|GO:0019222|GO:0005886|GO:0005515|GO:0004872|GO:0007154|GO:0009893|GO:0006950|GO:0005622|GO:0038023|GO:0065009|GO:…	locomotion|signaling|metabolic process|cell|membrane|immune system process|developmental process|cellular process|localization|signal transducer activity|response to stimulus|organic substance metabolic process|cellular metabolic process|response to other organism|signal transduction|immune response|cell motility|anatomical structure development|negative regulation of signaling|leukocyte migratio…	K04722	tumor necrosis factor receptor superfamily member 10[-]	hsa04060|hsa05164|hsa04217|hsa04210|hsa05162|hsa04650|hsa04115	Cytokine-cytokine receptor interaction - Homo sapiens (human)|Influenza A - Homo sapiens (human)|Necroptosis - Homo sapiens (human)|Apoptosis - Homo sapiens (human)|Measles - Homo sapiens (human)|Natural killer cell mediated cytotoxicity - Homo sapiens (human)|p53 signaling pathway - Homo sapiens (human)	8:23020133-23069179	1757	2366	1265	4649	3322	3948	16.1527	15.5472	14.8629	31.0455	29.279	29.4465	15.521	29.9237	-0.94707	1.10809e-11	2.35115e-10	DOWN
ENSG00000130703	OSBPL2	oxysterol binding protein like 2 [Source:HGNC Symbol;Acc:HGNC:15761]	protein_coding	GO:0008152|GO:0005623|GO:0009987|GO:0051179|GO:0005215|GO:0071704|GO:0044237|GO:0033036|GO:0097159|GO:0005515|GO:0005622|GO:0008289|GO:0009058|GO:0036094|GO:0006810|GO:0044281|GO:0044249|GO:0005319|GO:0043178|GO:0005496|GO:0006082|GO:0006629|GO:0005737|GO:0010876|GO:0032934|GO:0071702|GO:0008610|GO:0008206|GO:0015248|GO:0006869|GO:0005829|GO:0008202|GO:0015485|GO:0019752|GO:0006694|GO:0015918|GO:…	metabolic process|cell|cellular process|localization|transporter activity|organic substance metabolic process|cellular metabolic process|macromolecule localization|organic cyclic compound binding|protein binding|intracellular|lipid binding|biosynthetic process|small molecule binding|transport|small molecule metabolic process|cellular biosynthetic process|lipid transporter activity|alcohol binding…	-	-	-	-	20:62231922-62296213	688	826	517	1756	1365	1581	2.70317	2.31969	2.59607	5.01158	5.14164	5.03965	2.53964	5.06429	-0.995735	1.11447e-11	2.36281e-10	DOWN
ENSG00000156639	ZFAND3	zinc finger AN1-type containing 3 [Source:HGNC Symbol;Acc:HGNC:18019]	protein_coding	GO:0043167|GO:0097159|GO:0003676|GO:0043169|GO:0046872|GO:0003677|GO:0046914|GO:0008270	ion binding|organic cyclic compound binding|nucleic acid binding|cation binding|metal ion binding|DNA binding|transition metal ion binding|zinc ion binding	-	-	-	-	6:37819499-38154624	826	963	606	2299	1593	1805	10.2758	8.56306	9.63498	20.775	18.9993	18.2179	9.49129	19.3307	-1.02622	1.14753e-11	2.42715e-10	DOWN
ENSG00000151498	ACAD8	acyl-CoA dehydrogenase family member 8 [Source:HGNC Symbol;Acc:HGNC:87]	protein_coding	GO:0008152|GO:0005623|GO:0003824|GO:0009987|GO:0071704|GO:0044237|GO:0016491|GO:0043227|GO:0043167|GO:0048037|GO:0097159|GO:0019222|GO:0005622|GO:0009058|GO:0043229|GO:0006807|GO:0009056|GO:0036094|GO:0050794|GO:0034641|GO:0006139|GO:0031323|GO:0006520|GO:0044281|GO:0044249|GO:0006725|GO:0055114|GO:0050662|GO:0006082|GO:0016627|GO:0006629|GO:0046483|GO:0005737|GO:0000166|GO:0043231|GO:0051171|GO:…	metabolic process|cell|catalytic activity|cellular process|organic substance metabolic process|cellular metabolic process|oxidoreductase activity|membrane-bounded organelle|ion binding|cofactor binding|organic cyclic compound binding|regulation of metabolic process|intracellular|biosynthetic process|intracellular organelle|nitrogen compound metabolic process|catabolic process|small molecule bindi…	K11538	isobutyryl-CoA dehydrogenase [EC:1.3.99.-][-]	hsa01100|hsa00280	Metabolic pathways - Homo sapiens (human)|Valine, leucine and isoleucine degradation - Homo sapiens (human)	11:134253495-134265855	365	509	299	1167	793	908	1.74866	1.74299	1.83073	4.06115	3.64225	3.52925	1.77413	3.74422	-1.07755	1.15868e-11	2.44882e-10	DOWN
ENSG00000198736	MSRB1	methionine sulfoxide reductase B1 [Source:HGNC Symbol;Acc:HGNC:14133]	protein_coding	GO:0008152|GO:0005623|GO:0002376|GO:0003824|GO:0009987|GO:0050896|GO:0071704|GO:0044237|GO:0016491|GO:0006955|GO:0043227|GO:0043167|GO:0016043|GO:0005515|GO:0006950|GO:0005622|GO:0043229|GO:0006807|GO:0097435|GO:0022607|GO:0006979|GO:0006952|GO:0055114|GO:0006996|GO:0016667|GO:0045087|GO:0005737|GO:0043231|GO:0030029|GO:0008092|GO:0019538|GO:0043169|GO:0044267|GO:0006461|GO:0003779|GO:0030036|GO:…	metabolic process|cell|immune system process|catalytic activity|cellular process|response to stimulus|organic substance metabolic process|cellular metabolic process|oxidoreductase activity|immune response|membrane-bounded organelle|ion binding|cellular component organization|protein binding|response to stress|intracellular|intracellular organelle|nitrogen compound metabolic process|supramolecular…	-	-	-	-	16:1938210-1943326	351	481	287	1076	793	855	5.7253	5.60792	5.98294	12.7488	12.4008	11.3147	5.77205	12.1547	-1.07436	1.31826e-11	2.77516e-10	DOWN
ENSG00000176720	BOK	BOK, BCL2 family apoptosis regulator [Source:HGNC Symbol;Acc:HGNC:1087]	protein_coding	GO:0023052|GO:0008152|GO:0000003|GO:0005623|GO:0022414|GO:0016020|GO:0032502|GO:0009987|GO:0051179|GO:0050896|GO:0019867|GO:0071704|GO:0044237|GO:0031090|GO:0007165|GO:0043227|GO:0003006|GO:0048856|GO:0023057|GO:0005640|GO:0051641|GO:0008283|GO:0016043|GO:0031224|GO:0019222|GO:0005515|GO:0005789|GO:0007154|GO:0009893|GO:0006950|GO:0005622|GO:0042175|GO:0012505|GO:0065009|GO:0023051|GO:0051051|GO:…	signaling|metabolic process|reproduction|cell|reproductive process|membrane|developmental process|cellular process|localization|response to stimulus|outer membrane|organic substance metabolic process|cellular metabolic process|organelle membrane|signal transduction|membrane-bounded organelle|developmental process involved in reproduction|anatomical structure development|negative regulation of sig…	K02561	Bcl-2-related ovarian killer protein[-]	hsa04215	Apoptosis - multiple species - Homo sapiens (human)	2:241551424-241574138	348	466	270	960	800	865	9.5353	9.12653	9.45498	19.107	21.015	19.2289	9.37227	19.7836	-1.07784	1.44771e-11	3.03579e-10	DOWN
ENSG00000179104	TMTC2	transmembrane and tetratricopeptide repeat containing 2 [Source:HGNC Symbol;Acc:HGNC:25440]	protein_coding	GO:0005623|GO:0016020|GO:0043227|GO:0031224|GO:0005515|GO:0005789|GO:0005622|GO:0042175|GO:0012505|GO:0043229|GO:0016021|GO:0042592|GO:0005783|GO:0005737|GO:0043231|GO:0048878|GO:0050801|GO:0055065|GO:0055074	cell|membrane|membrane-bounded organelle|intrinsic component of membrane|protein binding|endoplasmic reticulum membrane|intracellular|nuclear outer membrane-endoplasmic reticulum membrane network|endomembrane system|intracellular organelle|integral component of membrane|homeostatic process|endoplasmic reticulum|cytoplasm|intracellular membrane-bounded organelle|chemical homeostasis|ion homeostasi…	-	-	-	-	12:82686880-83134870	368	452	348	1232	811	1014	1.92181	1.6872	2.32265	4.67346	4.06039	4.2962	1.97722	4.34335	-1.13534	1.45967e-11	3.05847e-10	DOWN
ENSG00000101608	MYL12A	myosin light chain 12A [Source:HGNC Symbol;Acc:HGNC:16701]	protein_coding	GO:0005576|GO:0023052|GO:0005623|GO:0032991|GO:0032502|GO:0009987|GO:0051179|GO:0050896|GO:0007165|GO:0043227|GO:0043167|GO:0048856|GO:0033036|GO:0043234|GO:0051641|GO:0050793|GO:0016043|GO:0007155|GO:0005515|GO:0007154|GO:0006950|GO:0005622|GO:0009653|GO:0005615|GO:0043229|GO:0051716|GO:0050794|GO:0031982|GO:0005102|GO:0009611|GO:0050817|GO:0001775|GO:0061024|GO:0051128|GO:0030017|GO:0010256|GO:…	extracellular region|signaling|cell|macromolecular complex|developmental process|cellular process|localization|response to stimulus|signal transduction|membrane-bounded organelle|ion binding|anatomical structure development|macromolecule localization|protein complex|cellular localization|regulation of developmental process|cellular component organization|cell adhesion|protein binding|cell communi…	K12757	myosin regulatory light chain 12[-]	hsa04810|hsa04510|hsa04530|hsa04611|hsa04670	Regulation of actin cytoskeleton - Homo sapiens (human)|Focal adhesion - Homo sapiens (human)|Tight junction - Homo sapiens (human)|Platelet activation - Homo sapiens (human)|Leukocyte transendothelial migration - Homo sapiens (human)	18:3247481-3256236	954	1400	790	2730	1918	2305	11.0433	11.5837	11.6875	22.9552	21.2856	21.6475	11.4382	21.9627	-0.941203	1.5712e-11	3.26669e-10	DOWN
ENSG00000111057	KRT18	keratin 18 [Source:HGNC Symbol;Acc:HGNC:6430]	protein_coding	GO:0005576|GO:0023052|GO:0005623|GO:0032502|GO:0009987|GO:0030054|GO:0051179|GO:0005198|GO:0050896|GO:0007165|GO:0043227|GO:0048856|GO:0033036|GO:0051641|GO:0071944|GO:0097159|GO:0016043|GO:0007155|GO:0005515|GO:0007154|GO:0005622|GO:0009653|GO:0005615|GO:0043229|GO:0005911|GO:0051716|GO:0048523|GO:0050794|GO:0045184|GO:0031982|GO:0009888|GO:0097110|GO:0006810|GO:0050839|GO:0045103|GO:0060548|GO:…	extracellular region|signaling|cell|developmental process|cellular process|cell junction|localization|structural molecule activity|response to stimulus|signal transduction|membrane-bounded organelle|anatomical structure development|macromolecule localization|cellular localization|cell periphery|organic cyclic compound binding|cellular component organization|cell adhesion|protein binding|cell comm…	K07604	type I keratin, acidic[-]	hsa05130	Pathogenic Escherichia coli infection - Homo sapiens (human)	12:52948871-52952901	4048	5067	2702	10139	7064	9032	45.6081	40.8054	38.907	82.9778	76.302	82.5599	41.7735	80.6132	-0.948429	1.56952e-11	3.26669e-10	DOWN
ENSG00000167749	KLK4	kallikrein related peptidase 4 [Source:HGNC Symbol;Acc:HGNC:6365]	protein_coding	GO:0005576|GO:0008152|GO:0032502|GO:0003824|GO:0009987|GO:0071704|GO:0043167|GO:0048856|GO:0016043|GO:0005515|GO:0016787|GO:0009653|GO:0006807|GO:0009056|GO:0048646|GO:0008233|GO:0009888|GO:0097186|GO:0048513|GO:0017171|GO:0043062|GO:0009887|GO:0048731|GO:0007275|GO:0019538|GO:0043169|GO:0030198|GO:0030163|GO:0046872|GO:0031214|GO:0006508|GO:0042476|GO:0022617|GO:0008236|GO:1901565|GO:0004252|GO:…	extracellular region|metabolic process|developmental process|catalytic activity|cellular process|organic substance metabolic process|ion binding|anatomical structure development|cellular component organization|protein binding|hydrolase activity|anatomical structure morphogenesis|nitrogen compound metabolic process|catabolic process|anatomical structure formation involved in morphogenesis|peptidas…	-	-	-	-	19:50906352-50910738	1396	1878	938	3542	2687	3237	24.2681	23.3352	20.8399	44.7266	44.782	45.6539	22.8144	45.0542	-0.981714	1.68862e-11	3.4919e-10	DOWN
ENSG00000166816	LDHD	lactate dehydrogenase D [Source:HGNC Symbol;Acc:HGNC:19708]	protein_coding	GO:0008152|GO:0005623|GO:0016020|GO:0003824|GO:0031090|GO:0016491|GO:0043227|GO:0043167|GO:0048037|GO:0097159|GO:0005515|GO:0005622|GO:0043229|GO:0036094|GO:0055114|GO:0050662|GO:0031966|GO:0005737|GO:0000166|GO:0043231|GO:0019866|GO:0016614|GO:0005743|GO:0005739|GO:0005740|GO:0004457|GO:0050660|GO:0004458	metabolic process|cell|membrane|catalytic activity|organelle membrane|oxidoreductase activity|membrane-bounded organelle|ion binding|cofactor binding|organic cyclic compound binding|protein binding|intracellular|intracellular organelle|small molecule binding|oxidation-reduction process|coenzyme binding|mitochondrial membrane|cytoplasm|nucleotide binding|intracellular membrane-bounded organelle|or…	K00102	D-lactate dehydrogenase (cytochrome)[1.1.2.4]	hsa00620	Pyruvate metabolism - Homo sapiens (human)	16:75111860-75116771	520	565	371	1339	1069	1189	9.90427	7.6919	9.03097	18.5253	19.5201	18.3732	8.87571	18.8062	-1.08327	1.91503e-11	3.93284e-10	DOWN
ENSG00000077549	CAPZB	capping actin protein of muscle Z-line subunit beta [Source:HGNC Symbol;Acc:HGNC:1491]	protein_coding	GO:0005576|GO:0023052|GO:0005623|GO:0032991|GO:0016020|GO:0002376|GO:0032502|GO:0009987|GO:0030054|GO:0051179|GO:0050896|GO:0007017|GO:0007165|GO:0043227|GO:0048856|GO:0043234|GO:0051641|GO:0071944|GO:0050793|GO:0016043|GO:0044877|GO:0042995|GO:0005515|GO:0007154|GO:0006950|GO:0005622|GO:0012505|GO:0023051|GO:0009653|GO:0005615|GO:0043229|GO:0005911|GO:0051716|GO:0031252|GO:0019882|GO:0048523|GO:…	extracellular region|signaling|cell|macromolecular complex|membrane|immune system process|developmental process|cellular process|cell junction|localization|response to stimulus|microtubule-based process|signal transduction|membrane-bounded organelle|anatomical structure development|protein complex|cellular localization|cell periphery|regulation of developmental process|cellular component organiza…	K10365	capping protein (actin filament) muscle Z-line, beta[-]	hsa04144	Endocytosis - Homo sapiens (human)	1:19338776-19485539	1411	2076	1046	3669	2970	3300	18.1022	19.037	17.1506	34.1916	36.5297	34.3482	18.0966	35.0232	-0.95259	1.97824e-11	4.05644e-10	DOWN
ENSG00000105707	HPN	hepsin [Source:HGNC Symbol;Acc:HGNC:5155]	protein_coding	GO:0005576|GO:0040007|GO:0023052|GO:0008152|GO:0005623|GO:0016020|GO:0032502|GO:0003824|GO:0009987|GO:0030054|GO:0051179|GO:0005215|GO:0050896|GO:0071704|GO:0044237|GO:0031090|GO:0042445|GO:0007165|GO:0043227|GO:0048856|GO:0035821|GO:0071944|GO:0050793|GO:0009628|GO:0008283|GO:0044297|GO:0016043|GO:0031224|GO:0016049|GO:0009986|GO:0019222|GO:0005886|GO:0005515|GO:0005789|GO:0022857|GO:0007154|GO:…	extracellular region|growth|signaling|metabolic process|cell|membrane|developmental process|catalytic activity|cellular process|cell junction|localization|transporter activity|response to stimulus|organic substance metabolic process|cellular metabolic process|organelle membrane|hormone metabolic process|signal transduction|membrane-bounded organelle|anatomical structure development|modification o…	K08665	hepsin[3.4.21.106]	hsa05203	Viral carcinogenesis - Homo sapiens (human)	19:35040506-35066571	981	1209	663	2429	1940	2120	9.73037	8.57141	8.40456	17.5006	18.4479	17.0601	8.90211	17.6695	-0.989043	2.12609e-11	4.34635e-10	DOWN
ENSG00000160285	LSS	lanosterol synthase [Source:HGNC Symbol;Acc:HGNC:6708]	protein_coding	GO:0008152|GO:0005623|GO:0016020|GO:0003824|GO:0071704|GO:0043227|GO:0016853|GO:0019222|GO:0005789|GO:0005622|GO:0042175|GO:0012505|GO:0009058|GO:0043229|GO:0016866|GO:0044281|GO:0005783|GO:0006629|GO:0005737|GO:0043231|GO:0031647|GO:0016125|GO:0006066|GO:0005811|GO:0008610|GO:0019216|GO:0046890|GO:0008202|GO:0006694|GO:0045540|GO:0000250|GO:0019218|GO:0008203|GO:0050810|GO:0016126|GO:0006695|GO:…	metabolic process|cell|membrane|catalytic activity|organic substance metabolic process|membrane-bounded organelle|isomerase activity|regulation of metabolic process|endoplasmic reticulum membrane|intracellular|nuclear outer membrane-endoplasmic reticulum membrane network|endomembrane system|biosynthetic process|intracellular organelle|intramolecular transferase activity|small molecule metabolic p…	K01852	lanosterol synthase[5.4.99.7]	hsa01100|hsa00100	Metabolic pathways - Homo sapiens (human)|Steroid biosynthesis - Homo sapiens (human)	21:46188141-46228824	1317	1606	814	3238	2400	3089	6.06131	5.28313	4.78792	10.8249	10.5895	11.5341	5.37745	10.9828	-1.03025	2.17199e-11	4.43008e-10	DOWN
ENSG00000143641	GALNT2	polypeptide N-acetylgalactosaminyltransferase 2 [Source:HGNC Symbol;Acc:HGNC:4124]	protein_coding	GO:0005576|GO:0008152|GO:0005623|GO:0016020|GO:0002376|GO:0003824|GO:0009987|GO:0071704|GO:0044237|GO:0031090|GO:0043227|GO:0043167|GO:0031224|GO:0016740|GO:0005515|GO:0030246|GO:0005789|GO:0005622|GO:0042175|GO:0012505|GO:0005615|GO:0009058|GO:0043229|GO:0006807|GO:0031982|GO:0070085|GO:0044249|GO:1901135|GO:0016021|GO:0005794|GO:0031301|GO:0005783|GO:0031228|GO:0016757|GO:0002377|GO:0005737|GO:…	extracellular region|metabolic process|cell|membrane|immune system process|catalytic activity|cellular process|organic substance metabolic process|cellular metabolic process|organelle membrane|membrane-bounded organelle|ion binding|intrinsic component of membrane|transferase activity|protein binding|carbohydrate binding|endoplasmic reticulum membrane|intracellular|nuclear outer membrane-endoplasm…	K00710	polypeptide N-acetylgalactosaminyltransferase[2.4.1.41]	hsa01100|hsa00512	Metabolic pathways - Homo sapiens (human)|Mucin type O-glycan biosynthesis - Homo sapiens (human)	1:230057990-230282124	2643	3459	1719	6603	4881	5822	16.9233	15.8309	14.0671	30.7111	29.9628	30.2444	15.6071	30.3061	-0.957404	2.27612e-11	4.63191e-10	DOWN
ENSG00000006756	ARSD	arylsulfatase D [Source:HGNC Symbol;Acc:HGNC:717]	protein_coding	GO:0005576|GO:0008152|GO:0005623|GO:0016020|GO:0003824|GO:0009987|GO:0071704|GO:0044237|GO:0043227|GO:0043167|GO:0031224|GO:0005622|GO:0012505|GO:0016787|GO:0005615|GO:0043229|GO:0006807|GO:0031982|GO:0016788|GO:1901135|GO:0016021|GO:0044255|GO:0005783|GO:0006629|GO:0005737|GO:0043231|GO:0070062|GO:0019538|GO:1903561|GO:0043169|GO:0044267|GO:0046872|GO:0036211|GO:0005773|GO:0008484|GO:0006665|GO:…	extracellular region|metabolic process|cell|membrane|catalytic activity|cellular process|organic substance metabolic process|cellular metabolic process|membrane-bounded organelle|ion binding|intrinsic component of membrane|intracellular|endomembrane system|hydrolase activity|extracellular space|intracellular organelle|nitrogen compound metabolic process|vesicle|hydrolase activity, acting on ester…	-	-	-	-	X:2903970-2929351	493	605	350	1287	999	1153	3.70247	3.24762	3.35934	7.02083	7.19273	7.02518	3.43647	7.07958	-1.04273	2.28601e-11	4.6485e-10	DOWN
ENSG00000102871	TRADD	TNFRSF1A associated via death domain [Source:HGNC Symbol;Acc:HGNC:12030]	protein_coding	GO:0023052|GO:0008152|GO:0005623|GO:0032991|GO:0016020|GO:0032502|GO:0009987|GO:0004871|GO:0050896|GO:0071704|GO:0044237|GO:0060090|GO:0007165|GO:0043227|GO:0048856|GO:0043234|GO:0023057|GO:0071944|GO:0050793|GO:0016043|GO:0019222|GO:0005886|GO:0051091|GO:0044877|GO:0005515|GO:0007154|GO:0009893|GO:0005622|GO:0065009|GO:0023051|GO:0009058|GO:0043229|GO:0006807|GO:0043235|GO:0051716|GO:0048523|GO:…	signaling|metabolic process|cell|macromolecular complex|membrane|developmental process|cellular process|signal transducer activity|response to stimulus|organic substance metabolic process|cellular metabolic process|binding, bridging|signal transduction|membrane-bounded organelle|anatomical structure development|protein complex|negative regulation of signaling|cell periphery|regulation of developm…	K03171	tumor necrosis factor receptor type 1-associated DEATH domain protein[-]	hsa05165|hsa04010|hsa05203|hsa05169|hsa05167|hsa05152|hsa04217|hsa04210|hsa05160|hsa04071|hsa04668|hsa04064|hsa04657|hsa04622|hsa04920	Human papillomavirus infection - Homo sapiens (human)|MAPK signaling pathway - Homo sapiens (human)|Viral carcinogenesis - Homo sapiens (human)|Epstein-Barr virus infection - Homo sapiens (human)|Kaposi's sarcoma-associated herpesvirus infection - Homo sapiens (human)|Tuberculosis - Homo sapiens (human)|Necroptosis - Homo sapiens (human)|Apoptosis - Homo sapiens (human)|Hepatitis C - Homo sapiens…	16:67154180-67160298	100	126	82	372	266	271	1.40049	1.26129	1.46769	3.78433	3.57147	3.07917	1.37649	3.47832	-1.3374	2.35593e-11	4.78345e-10	DOWN
ENSG00000188157	AGRN	agrin [Source:HGNC Symbol;Acc:HGNC:329]	protein_coding	GO:0005576|GO:0045202|GO:0040007|GO:0023052|GO:0008152|GO:0005623|GO:0016020|GO:0032502|GO:0009987|GO:0030054|GO:0051179|GO:0005198|GO:0050896|GO:0097367|GO:0071704|GO:0044237|GO:0007165|GO:0043227|GO:0043167|GO:0048856|GO:0033036|GO:0051641|GO:0071944|GO:0050793|GO:0016043|GO:0031224|GO:0019222|GO:0005886|GO:0048589|GO:0005515|GO:0007154|GO:0009893|GO:0031012|GO:0005622|GO:0012505|GO:0045927|GO:…	extracellular region|synapse|growth|signaling|metabolic process|cell|membrane|developmental process|cellular process|cell junction|localization|structural molecule activity|response to stimulus|carbohydrate derivative binding|organic substance metabolic process|cellular metabolic process|signal transduction|membrane-bounded organelle|ion binding|anatomical structure development|macromolecule loca…	K06254	agrin[-]	hsa04512	ECM-receptor interaction - Homo sapiens (human)	1:1020123-1056118	995	1063	582	2380	1899	2153	4.93001	3.76464	3.68544	8.56579	9.02057	8.65471	4.12669	8.74702	-1.08381	2.76386e-11	5.57796e-10	DOWN
ENSG00000189060	H1F0	H1 histone family member 0 [Source:HGNC Symbol;Acc:HGNC:4714]	protein_coding	GO:0008152|GO:0005623|GO:0032991|GO:0009987|GO:0071704|GO:0044237|GO:0043227|GO:0097159|GO:0016043|GO:0003682|GO:0032993|GO:0005515|GO:0005622|GO:0012505|GO:0043229|GO:0006807|GO:0009056|GO:0034641|GO:0006139|GO:0022607|GO:0000786|GO:0005794|GO:0006725|GO:0008219|GO:0006996|GO:0031490|GO:0097194|GO:0006325|GO:0003676|GO:0046483|GO:0005737|GO:0043231|GO:0005694|GO:0012501|GO:0000228|GO:0005634|GO:…	metabolic process|cell|macromolecular complex|cellular process|organic substance metabolic process|cellular metabolic process|membrane-bounded organelle|organic cyclic compound binding|cellular component organization|chromatin binding|protein-DNA complex|protein binding|intracellular|endomembrane system|intracellular organelle|nitrogen compound metabolic process|catabolic process|cellular nitroge…	-	-	-	-	22:37805093-37807436	1957	2621	1456	4770	3719	4502	62.0179	59.3689	58.9698	109.802	112.989	115.749	60.1189	112.847	-0.908474	2.8587e-11	5.76071e-10	DOWN
ENSG00000161267	BDH1	3-hydroxybutyrate dehydrogenase 1 [Source:HGNC Symbol;Acc:HGNC:1027]	protein_coding	GO:0008152|GO:0005623|GO:0016020|GO:0003824|GO:0009987|GO:0071704|GO:0044237|GO:0031090|GO:0016491|GO:0043227|GO:0005622|GO:0009058|GO:0043229|GO:0009056|GO:0046950|GO:0044281|GO:0044249|GO:0055114|GO:0099617|GO:0031966|GO:0005737|GO:0043231|GO:0019866|GO:0016614|GO:0005743|GO:0005634|GO:1902224|GO:0046951|GO:0031981|GO:0005739|GO:0005740|GO:0005759|GO:0016616|GO:0046952|GO:0005654|GO:0003858	metabolic process|cell|membrane|catalytic activity|cellular process|organic substance metabolic process|cellular metabolic process|organelle membrane|oxidoreductase activity|membrane-bounded organelle|intracellular|biosynthetic process|intracellular organelle|catabolic process|cellular ketone body metabolic process|small molecule metabolic process|cellular biosynthetic process|oxidation-reduction…	K00019	3-hydroxybutyrate dehydrogenase[1.1.1.30]	hsa01100|hsa00650|hsa00072	Metabolic pathways - Homo sapiens (human)|Butanoate metabolism - Homo sapiens (human)|Synthesis and degradation of ketone bodies - Homo sapiens (human)	3:197509783-197573323	627	736	428	1652	1208	1366	3.50847	2.94369	3.0608	6.71468	6.48038	6.20132	3.17099	6.46546	-1.02782	3.0125e-11	6.06609e-10	DOWN
ENSG00000054611	TBC1D22A	TBC1 domain family member 22A [Source:HGNC Symbol;Acc:HGNC:1309]	protein_coding	GO:0005623|GO:0098772|GO:0009987|GO:0051179|GO:0030234|GO:0033036|GO:0051641|GO:0016043|GO:0005515|GO:0005622|GO:0012505|GO:0065009|GO:0050794|GO:0045184|GO:0006810|GO:0071889|GO:0008047|GO:0046907|GO:0060627|GO:0061024|GO:0051128|GO:0006996|GO:0042802|GO:0008104|GO:0051649|GO:0046983|GO:0019899|GO:0050790|GO:0051020|GO:0031338|GO:0030695|GO:0015031|GO:0061025|GO:0071702|GO:0043085|GO:0006886|GO:…	cell|molecular function regulator|cellular process|localization|enzyme regulator activity|macromolecule localization|cellular localization|cellular component organization|protein binding|intracellular|endomembrane system|regulation of molecular function|regulation of cellular process|establishment of protein localization|transport|14-3-3 protein binding|enzyme activator activity|intracellular tra…	-	-	-	-	22:46762617-47175699	399	472	294	1149	787	935	2.47153	2.08978	2.32746	5.16985	4.6736	4.69882	2.29625	4.84742	-1.07794	3.06475e-11	6.16208e-10	DOWN
ENSG00000106772	PRUNE2	prune homolog 2 [Source:HGNC Symbol;Acc:HGNC:25209]	protein_coding	GO:0005623|GO:0016020|GO:0003824|GO:0009987|GO:0043167|GO:0031224|GO:0005622|GO:0016787|GO:0016817|GO:0016021|GO:0008219|GO:0005737|GO:0043169|GO:0012501|GO:0046872|GO:0016818|GO:0006915|GO:0016462	cell|membrane|catalytic activity|cellular process|ion binding|intrinsic component of membrane|intracellular|hydrolase activity|hydrolase activity, acting on acid anhydrides|integral component of membrane|cell death|cytoplasm|cation binding|programmed cell death|metal ion binding|hydrolase activity, acting on acid anhydrides, in phosphorus-containing anhydrides|apoptotic process|pyrophosphatase ac…	-	-	-	-	9:76611376-76906087	3257	5370	2800	9857	6310	9203	7.30552	8.6094	8.02662	16.0599	13.569	16.7474	7.98051	15.4588	-0.953871	3.09909e-11	6.2218e-10	DOWN
ENSG00000167969	ECI1	enoyl-CoA delta isomerase 1 [Source:HGNC Symbol;Acc:HGNC:2703]	protein_coding	GO:0005576|GO:0008152|GO:0005623|GO:0016020|GO:0003824|GO:0009987|GO:0071704|GO:0044237|GO:0031090|GO:0043227|GO:0016829|GO:0016853|GO:0005622|GO:0005615|GO:0043229|GO:0009056|GO:0031982|GO:0044281|GO:0016860|GO:0055114|GO:0044255|GO:0006082|GO:0031966|GO:0006629|GO:0005737|GO:0043231|GO:0019866|GO:0070062|GO:1903561|GO:0030258|GO:0044242|GO:0016863|GO:0005743|GO:0016836|GO:0016042|GO:0005739|GO:…	extracellular region|metabolic process|cell|membrane|catalytic activity|cellular process|organic substance metabolic process|cellular metabolic process|organelle membrane|membrane-bounded organelle|lyase activity|isomerase activity|intracellular|extracellular space|intracellular organelle|catabolic process|vesicle|small molecule metabolic process|intramolecular oxidoreductase activity|oxidation-r…	K13238	3,2-trans-enoyl-CoA isomerase, mitochondrial[5.3.3.8]	hsa00071	Fatty acid degradation - Homo sapiens (human)	16:2239395-2252300	597	770	442	1572	1227	1332	8.98611	8.28425	8.50279	17.1876	17.7062	16.2662	8.59105	17.0533	-0.989148	3.20231e-11	6.40986e-10	DOWN
ENSG00000147400	CETN2	centrin 2 [Source:HGNC Symbol;Acc:HGNC:1867]	protein_coding	GO:0008152|GO:0000003|GO:0005623|GO:0022414|GO:0032991|GO:0009987|GO:0050896|GO:0071704|GO:0044237|GO:0007017|GO:0043227|GO:0043167|GO:0043234|GO:0016043|GO:0044877|GO:0042995|GO:0005515|GO:0019953|GO:0006950|GO:0048609|GO:0005622|GO:1990391|GO:0005929|GO:0043229|GO:0006807|GO:0051716|GO:0050794|GO:0034641|GO:0031023|GO:0051298|GO:0006139|GO:0032403|GO:0022607|GO:0007099|GO:0007049|GO:0000910|GO:…	metabolic process|reproduction|cell|reproductive process|macromolecular complex|cellular process|response to stimulus|organic substance metabolic process|cellular metabolic process|microtubule-based process|membrane-bounded organelle|ion binding|protein complex|cellular component organization|macromolecular complex binding|cell projection|protein binding|sexual reproduction|response to stress|mul…	K10840	centrin-2[-]	hsa03420	Nucleotide excision repair - Homo sapiens (human)	X:152826973-152830777	686	1030	538	1923	1406	1655	21.1266	22.673	21.1753	43.0182	41.5123	41.3513	21.6583	41.9606	-0.954112	3.30288e-11	6.58175e-10	DOWN
ENSG00000183255	PTTG1IP	PTTG1 interacting protein [Source:HGNC Symbol;Acc:HGNC:13524]	protein_coding	GO:0005576|GO:0023052|GO:0008152|GO:0005623|GO:0016020|GO:0009987|GO:0051179|GO:0050896|GO:0071704|GO:0044237|GO:0007165|GO:0043227|GO:0033036|GO:0023057|GO:0051641|GO:0031224|GO:0019222|GO:0005515|GO:0007154|GO:0009893|GO:0006950|GO:0005622|GO:0023051|GO:0005615|GO:0043229|GO:0006807|GO:0009056|GO:0051716|GO:0048523|GO:0050794|GO:0045184|GO:0035556|GO:0031982|GO:0006810|GO:0060548|GO:0031323|GO:…	extracellular region|signaling|metabolic process|cell|membrane|cellular process|localization|response to stimulus|organic substance metabolic process|cellular metabolic process|signal transduction|membrane-bounded organelle|macromolecule localization|negative regulation of signaling|cellular localization|intrinsic component of membrane|regulation of metabolic process|protein binding|cell communic…	-	-	-	-	21:44849585-44873903	1986	2697	1530	5063	3759	4463	21.8976	21.2551	21.5601	40.5501	39.7351	39.9235	21.5709	40.0695	-0.893417	3.39459e-11	6.74947e-10	DOWN
ENSG00000149218	ENDOD1	endonuclease domain containing 1 [Source:HGNC Symbol;Acc:HGNC:29129]	protein_coding	GO:0005576|GO:0008152|GO:0005623|GO:0016020|GO:0003824|GO:0009987|GO:0051179|GO:0071704|GO:0044237|GO:0043227|GO:0043167|GO:0097159|GO:0005622|GO:0016787|GO:0005615|GO:0006807|GO:0034641|GO:0032940|GO:0031982|GO:0006810|GO:0006139|GO:0016788|GO:0006725|GO:0003676|GO:0046483|GO:0005737|GO:0070062|GO:1903561|GO:0043169|GO:0046872|GO:0004518|GO:0005829|GO:0046903|GO:0006887|GO:0016192|GO:0004519|GO:…	extracellular region|metabolic process|cell|membrane|catalytic activity|cellular process|localization|organic substance metabolic process|cellular metabolic process|membrane-bounded organelle|ion binding|organic cyclic compound binding|intracellular|hydrolase activity|extracellular space|nitrogen compound metabolic process|cellular nitrogen compound metabolic process|secretion by cell|vesicle|tra…	-	-	-	-	11:95089810-95132645	6931	11207	6160	20449	13902	17371	109.846	126.953	124.77	235.411	211.228	223.356	120.523	223.332	-0.889876	3.5835e-11	7.08836e-10	DOWN
ENSG00000101084	RAB5IF	RAB5 interacting factor [Source:HGNC Symbol;Acc:HGNC:15870]	protein_coding	GO:0016020|GO:0031224|GO:0016021	membrane|intrinsic component of membrane|integral component of membrane	-	-	-	-	20:36605734-36612557	763	1060	569	2223	1800	1601	15.6957	15.5858	14.9593	33.2171	35.4988	26.7197	15.4136	31.8119	-1.04536	3.82338e-11	7.52407e-10	DOWN
ENSG00000179958	DCTPP1	dCTP pyrophosphatase 1 [Source:HGNC Symbol;Acc:HGNC:28777]	protein_coding	GO:0008152|GO:0005623|GO:0003824|GO:0009987|GO:0050896|GO:0097367|GO:0071704|GO:0044237|GO:0043227|GO:0043167|GO:0097159|GO:0016043|GO:0005515|GO:0007154|GO:0006950|GO:0005622|GO:0016787|GO:0009605|GO:0043229|GO:0006807|GO:0009056|GO:0051716|GO:0036094|GO:0009991|GO:0034641|GO:0016817|GO:0006139|GO:0022607|GO:0019637|GO:0044281|GO:1901135|GO:0006725|GO:0031668|GO:0042802|GO:0033554|GO:0046483|GO:…	metabolic process|cell|catalytic activity|cellular process|response to stimulus|carbohydrate derivative binding|organic substance metabolic process|cellular metabolic process|membrane-bounded organelle|ion binding|organic cyclic compound binding|cellular component organization|protein binding|cell communication|response to stress|intracellular|hydrolase activity|response to external stimulus|intr…	K16904	dCTP diphosphatase[3.6.1.12]	hsa01100|hsa00240	Metabolic pathways - Homo sapiens (human)|Pyrimidine metabolism - Homo sapiens (human)	16:30423619-30430075	487	674	343	1216	1049	1665	8.45022	8.35919	7.60632	15.3263	17.4501	23.4389	8.13858	18.7385	-1.20315	3.92584e-11	7.71441e-10	DOWN
ENSG00000198721	ECI2	enoyl-CoA delta isomerase 2 [Source:HGNC Symbol;Acc:HGNC:14601]	protein_coding	GO:0008152|GO:0005623|GO:0016020|GO:0003824|GO:0009987|GO:0071704|GO:0044237|GO:0043227|GO:0043167|GO:0016853|GO:0048037|GO:0005515|GO:0005622|GO:0043229|GO:0009056|GO:0005102|GO:0044281|GO:0016860|GO:0055114|GO:0044255|GO:0050662|GO:0006082|GO:0006629|GO:0005737|GO:0043231|GO:0000062|GO:0030258|GO:0044242|GO:0016863|GO:0005634|GO:0016042|GO:0031981|GO:0005739|GO:0034440|GO:0006631|GO:0005654|GO:…	metabolic process|cell|membrane|catalytic activity|cellular process|organic substance metabolic process|cellular metabolic process|membrane-bounded organelle|ion binding|isomerase activity|cofactor binding|protein binding|intracellular|intracellular organelle|catabolic process|receptor binding|small molecule metabolic process|intramolecular oxidoreductase activity|oxidation-reduction process|cell…	K13239	peroxisomal 3,2-trans-enoyl-CoA isomerase[5.3.3.8]	hsa04146|hsa00071	Peroxisome - Homo sapiens (human)|Fatty acid degradation - Homo sapiens (human)	6:4115689-4135597	2416	3600	1895	6395	4646	5608	21.4929	22.891	21.5451	41.3242	39.6243	40.4753	21.9763	40.4746	-0.881065	4.67299e-11	9.08949e-10	DOWN
ENSG00000166275	BORCS7	BLOC-1 related complex subunit 7 [Source:HGNC Symbol;Acc:HGNC:23516]	protein_coding	GO:0005623|GO:0032991|GO:0016020|GO:0031090|GO:0043227|GO:0043234|GO:0005515|GO:0005622|GO:0043229|GO:0099078|GO:0005737|GO:0043231|GO:0005774|GO:0005773|GO:0005829|GO:0000323|GO:0005765|GO:0005764	cell|macromolecular complex|membrane|organelle membrane|membrane-bounded organelle|protein complex|protein binding|intracellular|intracellular organelle|BORC complex|cytoplasm|intracellular membrane-bounded organelle|vacuolar membrane|vacuole|cytosol|lytic vacuole|lysosomal membrane|lysosome	-	-	-	-	10:102854223-102864961	220	399	206	780	566	762	4.69464	6.0858	5.61811	12.0904	11.5793	13.1923	5.46618	12.2873	-1.16856	5.24606e-11	1.016e-09	DOWN
ENSG00000173409	ARV1	ARV1 homolog, fatty acid homeostasis modulator [Source:HGNC Symbol;Acc:HGNC:29561]	protein_coding	GO:0008152|GO:0005623|GO:0016020|GO:0009987|GO:0051179|GO:0005215|GO:0071704|GO:0044237|GO:0043227|GO:0033036|GO:0051641|GO:0071944|GO:0016043|GO:0031224|GO:0019222|GO:0005789|GO:0005622|GO:0042175|GO:0012505|GO:0009058|GO:0043229|GO:0006807|GO:0006810|GO:0046907|GO:0061024|GO:0044281|GO:0016021|GO:0005794|GO:0044255|GO:0010256|GO:0005783|GO:0005319|GO:0005938|GO:0097035|GO:0006082|GO:0006629|GO:…	metabolic process|cell|membrane|cellular process|localization|transporter activity|organic substance metabolic process|cellular metabolic process|membrane-bounded organelle|macromolecule localization|cellular localization|cell periphery|cellular component organization|intrinsic component of membrane|regulation of metabolic process|endoplasmic reticulum membrane|intracellular|nuclear outer membran…	-	-	-	-	1:230978981-231000595	190	322	169	671	479	598	4.35335	5.27341	4.9488	11.1676	10.5218	11.1162	4.85852	10.9352	-1.17039	5.26434e-11	1.01881e-09	DOWN
ENSG00000116667	C1orf21	chromosome 1 open reading frame 21 [Source:HGNC Symbol;Acc:HGNC:15494]	protein_coding	GO:0005515	protein binding	-	-	-	-	1:184387058-184629020	1097	1805	956	3188	2256	3047	7.11184	8.36408	7.9209	15.0127	14.0216	16.0262	7.79894	15.0202	-0.945554	5.31806e-11	1.02846e-09	DOWN
ENSG00000139436	GIT2	GIT ArfGAP 2 [Source:HGNC Symbol;Acc:HGNC:4273]	protein_coding	GO:0023052|GO:0008152|GO:0005623|GO:0098772|GO:0003824|GO:0009987|GO:0030054|GO:0050896|GO:0030234|GO:0044237|GO:0030055|GO:0007165|GO:0043227|GO:0043167|GO:0016740|GO:0005515|GO:0007154|GO:0005622|GO:0065009|GO:0023051|GO:0043229|GO:0051716|GO:0050794|GO:0008047|GO:0005912|GO:0010646|GO:0009966|GO:0007186|GO:0005924|GO:0016772|GO:0043231|GO:0050790|GO:0043169|GO:0030695|GO:0005634|GO:0046872|GO:…	signaling|metabolic process|cell|molecular function regulator|catalytic activity|cellular process|cell junction|response to stimulus|enzyme regulator activity|cellular metabolic process|cell-substrate junction|signal transduction|membrane-bounded organelle|ion binding|transferase activity|protein binding|cell communication|intracellular|regulation of molecular function|regulation of signaling|int…	K12487	G protein-coupled receptor kinase interactor 2[-]	hsa04144	Endocytosis - Homo sapiens (human)	12:109929792-109996389	683	881	543	1860	1313	1541	1.90926	1.76029	1.93992	3.77679	3.51879	3.49486	1.86982	3.59681	-0.943816	5.54767e-11	1.07056e-09	DOWN
ENSG00000157916	RER1	retention in endoplasmic reticulum sorting receptor 1 [Source:HGNC Symbol;Acc:HGNC:30309]	protein_coding	GO:0005623|GO:0016020|GO:0009987|GO:0051179|GO:0031090|GO:0043227|GO:0033036|GO:0051641|GO:0071944|GO:1903829|GO:0016043|GO:0031224|GO:0009986|GO:0005886|GO:0005515|GO:0005622|GO:0012505|GO:0043229|GO:0050794|GO:0006810|GO:0051130|GO:0005102|GO:0061024|GO:0051128|GO:0016021|GO:0005794|GO:0031301|GO:0010256|GO:0051668|GO:0032880|GO:0008104|GO:0031228|GO:1905477|GO:0050808|GO:0005737|GO:0060341|GO:…	cell|membrane|cellular process|localization|organelle membrane|membrane-bounded organelle|macromolecule localization|cellular localization|cell periphery|positive regulation of cellular protein localization|cellular component organization|intrinsic component of membrane|cell surface|plasma membrane|protein binding|intracellular|endomembrane system|intracellular organelle|regulation of cellular pr…	-	-	-	-	1:2391775-2405444	1794	2547	1387	4696	3425	4055	12.5802	12.7661	12.4303	23.9199	23.0256	23.0696	12.5922	23.3383	-0.890169	5.54736e-11	1.07056e-09	DOWN
ENSG00000174567	GOLT1A	golgi transport 1A [Source:HGNC Symbol;Acc:HGNC:24766]	protein_coding	GO:0005623|GO:0016020|GO:0051179|GO:0031090|GO:0043227|GO:0033036|GO:0051641|GO:0031224|GO:0005622|GO:0012505|GO:0043229|GO:0045184|GO:0005635|GO:0006810|GO:0046907|GO:0016021|GO:0005794|GO:0005783|GO:0008104|GO:0005737|GO:0043231|GO:0051649|GO:0000139|GO:0015031|GO:0005634|GO:0071702|GO:0006888|GO:0016192|GO:0015833|GO:0031985|GO:0048193|GO:0042886|GO:0005802|GO:0005795|GO:0000137	cell|membrane|localization|organelle membrane|membrane-bounded organelle|macromolecule localization|cellular localization|intrinsic component of membrane|intracellular|endomembrane system|intracellular organelle|establishment of protein localization|nuclear envelope|transport|intracellular transport|integral component of membrane|Golgi apparatus|endoplasmic reticulum|protein localization|cytoplas…	-	-	-	-	1:204198160-204214092	34	45	29	131	125	120	1.99022	1.8828	2.16947	5.57006	7.01484	5.69886	2.01416	6.09459	-1.59735	5.59486e-11	1.07811e-09	DOWN
ENSG00000122359	ANXA11	annexin A11 [Source:HGNC Symbol;Acc:HGNC:535]	protein_coding	GO:0005576|GO:0005623|GO:0016020|GO:0009987|GO:0051179|GO:0050896|GO:0043227|GO:0043167|GO:0030496|GO:0097159|GO:0044877|GO:0005515|GO:0005622|GO:0012505|GO:0008289|GO:0005615|GO:0043229|GO:0005635|GO:0031982|GO:0006810|GO:0032403|GO:0044548|GO:0007049|GO:0000910|GO:0030141|GO:0005543|GO:0032506|GO:0010035|GO:0097708|GO:0003676|GO:0005737|GO:0051301|GO:0043231|GO:0070062|GO:1903561|GO:0043169|GO:…	extracellular region|cell|membrane|cellular process|localization|response to stimulus|membrane-bounded organelle|ion binding|midbody|organic cyclic compound binding|macromolecular complex binding|protein binding|intracellular|endomembrane system|lipid binding|extracellular space|intracellular organelle|nuclear envelope|vesicle|transport|protein complex binding|S100 protein binding|cell cycle|cyto…	-	-	-	-	10:80150889-80205572	1405	1719	913	3428	2558	3088	9.14131	7.99417	7.5918	16.2009	15.9557	16.3002	8.24243	16.1523	-0.970597	5.67146e-11	1.09209e-09	DOWN
ENSG00000198753	PLXNB3	plexin B3 [Source:HGNC Symbol;Acc:HGNC:9105]	protein_coding	GO:0040011|GO:0040007|GO:0023052|GO:0005623|GO:0016020|GO:0032502|GO:0009987|GO:0051179|GO:0004871|GO:0050896|GO:0007165|GO:0048870|GO:0048856|GO:0071944|GO:0050793|GO:0008283|GO:0016043|GO:0031224|GO:0034260|GO:0007155|GO:0016049|GO:0040012|GO:0009986|GO:0005886|GO:0040013|GO:0048589|GO:0005515|GO:0004872|GO:0007154|GO:0030155|GO:0038023|GO:0065009|GO:0009653|GO:0009605|GO:0051716|GO:0048523|GO:…	locomotion|growth|signaling|cell|membrane|developmental process|cellular process|localization|signal transducer activity|response to stimulus|signal transduction|cell motility|anatomical structure development|cell periphery|regulation of developmental process|cell proliferation|cellular component organization|intrinsic component of membrane|negative regulation of GTPase activity|cell adhesion|cel…	K06821	plexin B[-]	hsa04360	Axon guidance - Homo sapiens (human)	X:153764196-153779346	352	371	225	924	717	816	2.56019	1.92873	2.09149	4.88167	4.99959	4.8151	2.19347	4.89879	-1.15921	5.98931e-11	1.14918e-09	DOWN
ENSG00000160191	PDE9A	phosphodiesterase 9A [Source:HGNC Symbol;Acc:HGNC:8795]	protein_coding	GO:0023052|GO:0008152|GO:0005623|GO:0016020|GO:0003824|GO:0009987|GO:0050896|GO:0071704|GO:0044237|GO:0007165|GO:0043227|GO:0043167|GO:0071944|GO:0044297|GO:0005886|GO:0042995|GO:0005515|GO:0007154|GO:0005622|GO:0012505|GO:0016787|GO:0043229|GO:0006807|GO:0009056|GO:0051716|GO:0031252|GO:0050794|GO:0034641|GO:0035556|GO:0043204|GO:0006139|GO:0036477|GO:0001726|GO:0019637|GO:0016788|GO:0044281|GO:…	signaling|metabolic process|cell|membrane|catalytic activity|cellular process|response to stimulus|organic substance metabolic process|cellular metabolic process|signal transduction|membrane-bounded organelle|ion binding|cell periphery|cell body|plasma membrane|cell projection|protein binding|cell communication|intracellular|endomembrane system|hydrolase activity|intracellular organelle|nitrogen …	K13761	high affinity cGMP-specific 3',5'-cyclic phosphodiesterase 9[3.1.4.35]	hsa00230	Purine metabolism - Homo sapiens (human)	21:42653636-42775509	546	648	374	1385	1046	1233	6.28904	5.33497	5.5056	11.588	11.5507	11.5223	5.70987	11.5537	-1.01682	5.99766e-11	1.14996e-09	DOWN
ENSG00000109270	LAMTOR3	late endosomal/lysosomal adaptor, MAPK and MTOR activator 3 [Source:HGNC Symbol;Acc:HGNC:15606]	protein_coding	GO:0005576|GO:0023052|GO:0008152|GO:0005623|GO:0032991|GO:0098772|GO:0016020|GO:0002376|GO:0009987|GO:0030054|GO:0051179|GO:0005198|GO:0050896|GO:0030234|GO:0071704|GO:0044237|GO:0031090|GO:0030055|GO:0007165|GO:0006955|GO:0043227|GO:0033036|GO:0043234|GO:0051641|GO:0071944|GO:0005085|GO:0019222|GO:0005886|GO:0005515|GO:0032947|GO:0007154|GO:0009893|GO:0005622|GO:0012505|GO:0065009|GO:0045321|GO:…	extracellular region|signaling|metabolic process|cell|macromolecular complex|molecular function regulator|membrane|immune system process|cellular process|cell junction|localization|structural molecule activity|response to stimulus|enzyme regulator activity|organic substance metabolic process|cellular metabolic process|organelle membrane|cell-substrate junction|signal transduction|immune response|…	K04370	ragulator complex protein LAMTOR3[-]	hsa04010|hsa04150	MAPK signaling pathway - Homo sapiens (human)|mTOR signaling pathway - Homo sapiens (human)	4:99878336-99894490	214	338	226	816	529	724	2.68929	3.03602	3.62972	7.44868	6.37328	7.38152	3.11835	7.06782	-1.18049	6.20466e-11	1.18795e-09	DOWN
ENSG00000278540	ACACA	acetyl-CoA carboxylase alpha [Source:HGNC Symbol;Acc:HGNC:84]	protein_coding	GO:0005576|GO:0008152|GO:0005623|GO:0003824|GO:0009987|GO:0051179|GO:0050896|GO:0097367|GO:0071704|GO:0044237|GO:0043227|GO:0043167|GO:0033036|GO:0051641|GO:0097159|GO:0016043|GO:0019222|GO:0016874|GO:0005515|GO:0009893|GO:0005622|GO:0005615|GO:0009058|GO:0043229|GO:0006807|GO:0051716|GO:0036094|GO:0050794|GO:0034641|GO:0031982|GO:0006810|GO:0022607|GO:0031323|GO:0046907|GO:0044281|GO:0044249|GO:…	extracellular region|metabolic process|cell|catalytic activity|cellular process|localization|response to stimulus|carbohydrate derivative binding|organic substance metabolic process|cellular metabolic process|membrane-bounded organelle|ion binding|macromolecule localization|cellular localization|organic cyclic compound binding|cellular component organization|regulation of metabolic process|ligase…	-	-	-	-	17:37084988-37406818	7911	10715	5794	21271	13928	17113	25.6703	24.8518	24.0282	50.1365	43.3285	45.0516	24.8501	46.1722	-0.893773	6.27105e-11	1.19981e-09	DOWN
ENSG00000180448	ARHGAP45	Rho GTPase activating protein 45 [Source:HGNC Symbol;Acc:HGNC:17102]	protein_coding	GO:0005576|GO:0023052|GO:0005623|GO:0098772|GO:0016020|GO:0002376|GO:0009987|GO:0051179|GO:0050896|GO:0030234|GO:0007165|GO:0006955|GO:0043227|GO:0043167|GO:0071944|GO:0005886|GO:0042995|GO:0005515|GO:0007154|GO:0005622|GO:0012505|GO:0065009|GO:0045321|GO:0023051|GO:0043229|GO:0051716|GO:0031252|GO:0050794|GO:0002366|GO:0032940|GO:0035556|GO:0031982|GO:0031983|GO:0006810|GO:0008047|GO:0001726|GO:…	extracellular region|signaling|cell|molecular function regulator|membrane|immune system process|cellular process|localization|response to stimulus|enzyme regulator activity|signal transduction|immune response|membrane-bounded organelle|ion binding|cell periphery|plasma membrane|cell projection|protein binding|cell communication|intracellular|endomembrane system|regulation of molecular function|le…	-	-	-	-	19:1065923-1086628	173	203	140	613	385	457	1.13024	0.947949	1.16894	2.90904	2.41139	2.42228	1.08237	2.5809	-1.25368	6.27699e-11	1.20009e-09	DOWN
ENSG00000143162	CREG1	cellular repressor of E1A stimulated genes 1 [Source:HGNC Symbol;Acc:HGNC:2351]	protein_coding	GO:0005576|GO:0040007|GO:0008152|GO:0005623|GO:0032991|GO:0002376|GO:0000988|GO:0032502|GO:0009987|GO:0051179|GO:0050896|GO:0071704|GO:0044237|GO:0000989|GO:0006955|GO:0043227|GO:0048856|GO:0043234|GO:0048037|GO:0008283|GO:0009892|GO:0019222|GO:0005515|GO:0005622|GO:0012505|GO:0045321|GO:0005615|GO:0009058|GO:0043229|GO:0006807|GO:0040008|GO:0048523|GO:0050794|GO:0002366|GO:0005667|GO:0034641|GO:…	extracellular region|growth|metabolic process|cell|macromolecular complex|immune system process|transcription factor activity, protein binding|developmental process|cellular process|localization|response to stimulus|organic substance metabolic process|cellular metabolic process|transcription factor activity, transcription factor binding|immune response|membrane-bounded organelle|anatomical struct…	-	-	-	-	1:167529677-167553767	834	1355	797	2618	1798	2218	22.3812	25.991	27.3349	51.0333	46.2586	48.2907	25.2357	48.5275	-0.943336	6.33635e-11	1.21058e-09	DOWN
ENSG00000187189	TSPYL4	TSPY like 4 [Source:HGNC Symbol;Acc:HGNC:21559]	protein_coding	GO:0005623|GO:0009987|GO:0043227|GO:0016043|GO:0005515|GO:0005622|GO:0043229|GO:0022607|GO:0006996|GO:0006325|GO:0043231|GO:0005634|GO:0034728|GO:0006333|GO:0031497|GO:0051276|GO:0006334|GO:0071103|GO:0065004|GO:0006323	cell|cellular process|membrane-bounded organelle|cellular component organization|protein binding|intracellular|intracellular organelle|cellular component assembly|organelle organization|chromatin organization|intracellular membrane-bounded organelle|nucleus|nucleosome organization|chromatin assembly or disassembly|chromatin assembly|chromosome organization|nucleosome assembly|DNA conformation cha…	-	-	-	-	6:116249961-116254140	1504	2221	1167	4006	2947	3501	26.7273	28.2112	26.5045	51.7112	50.2079	50.4759	27.1477	50.7983	-0.903952	7.01729e-11	1.33497e-09	DOWN
ENSG00000135404	CD63	CD63 molecule [Source:HGNC Symbol;Acc:HGNC:1692]	protein_coding	GO:0040011|GO:0005576|GO:0023052|GO:0008152|GO:0005623|GO:0016020|GO:0002376|GO:0032502|GO:0009987|GO:0051179|GO:0050896|GO:0071704|GO:0044237|GO:0031090|GO:0007165|GO:0006955|GO:0048870|GO:0043227|GO:0033036|GO:0051641|GO:0071944|GO:0016043|GO:0031224|GO:0007155|GO:0043473|GO:0009986|GO:0019222|GO:0005886|GO:0005515|GO:0007154|GO:0009893|GO:0005622|GO:0012505|GO:0045321|GO:0023051|GO:0009605|GO:…	locomotion|extracellular region|signaling|metabolic process|cell|membrane|immune system process|developmental process|cellular process|localization|response to stimulus|organic substance metabolic process|cellular metabolic process|organelle membrane|signal transduction|immune response|cell motility|membrane-bounded organelle|macromolecule localization|cellular localization|cell periphery|cellula…	K06497	CD63 antigen[-]	hsa05205|hsa04142	Proteoglycans in cancer - Homo sapiens (human)|Lysosome - Homo sapiens (human)	12:55725323-55729707	2030	2285	1736	4920	4173	4900	29.5093	23.7419	32.2518	51.951	58.1562	57.7888	28.501	55.9653	-0.97352	7.12322e-11	1.35417e-09	DOWN
ENSG00000159377	PSMB4	proteasome subunit beta 4 [Source:HGNC Symbol;Acc:HGNC:9541]	protein_coding	GO:0005576|GO:0023052|GO:0008152|GO:0005623|GO:0032991|GO:0002376|GO:0032502|GO:0003824|GO:0009987|GO:0051179|GO:0050896|GO:0097367|GO:0071704|GO:0044237|GO:0002683|GO:0002684|GO:0007165|GO:0006955|GO:0043227|GO:0048856|GO:0043234|GO:0023057|GO:0050793|GO:0009628|GO:0002682|GO:0002520|GO:0009892|GO:0019222|GO:0005515|GO:1902494|GO:0007154|GO:0009893|GO:0006950|GO:0005622|GO:0065009|GO:0016787|GO:…	extracellular region|signaling|metabolic process|cell|macromolecular complex|immune system process|developmental process|catalytic activity|cellular process|localization|response to stimulus|carbohydrate derivative binding|organic substance metabolic process|cellular metabolic process|negative regulation of immune system process|positive regulation of immune system process|signal transduction|imm…	K02736	20S proteasome subunit beta 7[3.4.25.1]	hsa03050	Proteasome - Homo sapiens (human)	1:151399534-151401944	2939	4216	2397	7783	5469	6735	31.1034	31.8915	32.4204	59.8304	55.4883	57.827	31.8051	57.7152	-0.859693	7.24781e-11	1.37688e-09	DOWN
ENSG00000171219	CDC42BPG	CDC42 binding protein kinase gamma [Source:HGNC Symbol;Acc:HGNC:29829]	protein_coding	GO:0023052|GO:0008152|GO:0005623|GO:0003824|GO:0009987|GO:0050896|GO:0097367|GO:0071704|GO:0044237|GO:0007165|GO:0043167|GO:0097159|GO:0016043|GO:0016740|GO:0005515|GO:0007154|GO:0005622|GO:0043229|GO:0006807|GO:0051716|GO:0031252|GO:0036094|GO:0050794|GO:0035556|GO:0006996|GO:0016772|GO:0005737|GO:0000166|GO:0030029|GO:0019538|GO:0043169|GO:0044267|GO:0032555|GO:0005815|GO:0030036|GO:0016773|GO:…	signaling|metabolic process|cell|catalytic activity|cellular process|response to stimulus|carbohydrate derivative binding|organic substance metabolic process|cellular metabolic process|signal transduction|ion binding|organic cyclic compound binding|cellular component organization|transferase activity|protein binding|cell communication|intracellular|intracellular organelle|nitrogen compound metabo…	-	-	-	-	11:64823387-64844569	480	707	385	1388	995	1174	5.44191	5.72921	5.57844	11.4305	10.8148	10.7985	5.58319	11.0146	-0.980254	7.52904e-11	1.42929e-09	DOWN
ENSG00000136167	LCP1	lymphocyte cytosolic protein 1 [Source:HGNC Symbol;Acc:HGNC:6528]	protein_coding	GO:0040011|GO:0005576|GO:0023052|GO:0005623|GO:0032991|GO:0016020|GO:0002376|GO:0032502|GO:0009987|GO:0030054|GO:0051179|GO:0050896|GO:0030055|GO:0007165|GO:0006955|GO:0048870|GO:0043227|GO:0043167|GO:0048856|GO:0033036|GO:0043234|GO:0051641|GO:0071944|GO:0016043|GO:0005886|GO:0044877|GO:0042995|GO:0005515|GO:0007154|GO:0005622|GO:0045321|GO:0005615|GO:0043229|GO:0044089|GO:0051716|GO:0031252|GO:…	locomotion|extracellular region|signaling|cell|macromolecular complex|membrane|immune system process|developmental process|cellular process|cell junction|localization|response to stimulus|cell-substrate junction|signal transduction|immune response|cell motility|membrane-bounded organelle|ion binding|anatomical structure development|macromolecule localization|protein complex|cellular localization|…	-	-	-	-	13:46125920-46211871	534	815	422	2993	2310	1142	5.11432	5.57917	5.16535	20.8218	21.2101	8.87353	5.28628	16.9685	-1.68253	7.56481e-11	1.43507e-09	DOWN
ENSG00000047648	ARHGAP6	Rho GTPase activating protein 6 [Source:HGNC Symbol;Acc:HGNC:676]	protein_coding	GO:0023052|GO:0005623|GO:0098772|GO:0009987|GO:0050896|GO:0030234|GO:0060090|GO:0007165|GO:0016043|GO:0007155|GO:0005515|GO:0007154|GO:0030155|GO:0005622|GO:0065009|GO:0023051|GO:0043229|GO:0051716|GO:0048523|GO:0050794|GO:1901888|GO:0010810|GO:0035556|GO:0032231|GO:0097435|GO:0008047|GO:0022607|GO:0031589|GO:0051128|GO:0035591|GO:0032970|GO:0030674|GO:0006996|GO:0010646|GO:0019904|GO:0007162|GO:…	signaling|cell|molecular function regulator|cellular process|response to stimulus|enzyme regulator activity|binding, bridging|signal transduction|cellular component organization|cell adhesion|protein binding|cell communication|regulation of cell adhesion|intracellular|regulation of molecular function|regulation of signaling|intracellular organelle|cellular response to stimulus|negative regulation…	-	-	-	-	X:11137543-11665701	721	1081	660	2203	3206	2043	3.80109	4.07347	4.44691	8.43633	16.204	8.73827	4.10716	11.1262	-1.43775	7.61169e-11	1.44193e-09	DOWN
ENSG00000090013	BLVRB	biliverdin reductase B [Source:HGNC Symbol;Acc:HGNC:1063]	protein_coding	GO:0005576|GO:0045202|GO:0008152|GO:0005623|GO:0016020|GO:0003824|GO:0009987|GO:0071704|GO:0044237|GO:0016491|GO:0098793|GO:0043227|GO:0071944|GO:0005886|GO:0042995|GO:0005622|GO:0005615|GO:0043229|GO:0006807|GO:0009056|GO:0034641|GO:0031982|GO:0044306|GO:0016645|GO:0043679|GO:0006725|GO:0055114|GO:0043005|GO:0043195|GO:0016627|GO:0051186|GO:0046483|GO:0005737|GO:0043231|GO:0070062|GO:1903561|GO:…	extracellular region|synapse|metabolic process|cell|membrane|catalytic activity|cellular process|organic substance metabolic process|cellular metabolic process|oxidoreductase activity|presynapse|membrane-bounded organelle|cell periphery|plasma membrane|cell projection|intracellular|extracellular space|intracellular organelle|nitrogen compound metabolic process|catabolic process|cellular nitrogen …	K05901	biliverdin reductase / flavin reductase[1.5.1.30]	hsa01100|hsa00860|hsa00740	Metabolic pathways - Homo sapiens (human)|Porphyrin and chlorophyll metabolism - Homo sapiens (human)|Riboflavin metabolism - Homo sapiens (human)	19:40447789-40465840	857	1034	619	2236	2269	1767	23.9863	20.6856	22.1419	45.4591	60.8838	40.124	22.2713	48.8223	-1.13235	8.02022e-11	1.51825e-09	DOWN
ENSG00000109736	MFSD10	major facilitator superfamily domain containing 10 [Source:HGNC Symbol;Acc:HGNC:16894]	protein_coding	GO:0005623|GO:0016020|GO:0009987|GO:0051179|GO:0005215|GO:0050896|GO:0031090|GO:0043227|GO:0071944|GO:0031224|GO:0005886|GO:0042995|GO:0022857|GO:0005622|GO:0043229|GO:0031982|GO:0042493|GO:0006810|GO:0016021|GO:0008219|GO:0097708|GO:0005737|GO:0012506|GO:0005903|GO:0031253|GO:0012501|GO:0015075|GO:0031526|GO:0071702|GO:0030659|GO:0015893|GO:0008493|GO:0006811|GO:0031410|GO:0055085|GO:0006820|GO:…	cell|membrane|cellular process|localization|transporter activity|response to stimulus|organelle membrane|membrane-bounded organelle|cell periphery|intrinsic component of membrane|plasma membrane|cell projection|transmembrane transporter activity|intracellular|intracellular organelle|vesicle|response to drug|transport|integral component of membrane|cell death|intracellular vesicle|cytoplasm|vesicl…	-	-	-	-	4:2930561-2934859	104	130	103	401	360	294	0.959313	0.857111	1.21424	2.68681	3.18356	2.20018	1.01022	2.69018	-1.41303	8.09685e-11	1.53059e-09	DOWN
ENSG00000047249	ATP6V1H	ATPase H+ transporting V1 subunit H [Source:HGNC Symbol;Acc:HGNC:18303]	protein_coding	GO:0005576|GO:0023052|GO:0008152|GO:0005623|GO:0032991|GO:0098772|GO:0016020|GO:0003824|GO:0009987|GO:0051179|GO:0005215|GO:0050896|GO:0030234|GO:0044237|GO:0031090|GO:0007165|GO:0043227|GO:0033036|GO:0043234|GO:0071944|GO:0016043|GO:0019222|GO:0005886|GO:0005515|GO:0022857|GO:0007154|GO:0005622|GO:0065009|GO:0016787|GO:0005615|GO:0043229|GO:0009056|GO:0051716|GO:0050794|GO:0045184|GO:0031982|GO:…	extracellular region|signaling|metabolic process|cell|macromolecular complex|molecular function regulator|membrane|catalytic activity|cellular process|localization|transporter activity|response to stimulus|enzyme regulator activity|cellular metabolic process|organelle membrane|signal transduction|membrane-bounded organelle|macromolecule localization|protein complex|cell periphery|cellular compone…	K02144	V-type H+-transporting ATPase subunit H[-]	hsa01100|hsa05152|hsa04145|hsa04150|hsa00190|hsa04142|hsa05323|hsa05120|hsa04721|hsa05110	Metabolic pathways - Homo sapiens (human)|Tuberculosis - Homo sapiens (human)|Phagosome - Homo sapiens (human)|mTOR signaling pathway - Homo sapiens (human)|Oxidative phosphorylation - Homo sapiens (human)|Lysosome - Homo sapiens (human)|Rheumatoid arthritis - Homo sapiens (human)|Epithelial cell signaling in Helicobacter pylori infection - Homo sapiens (human)|Synaptic vesicle cycle - Homo sapie…	8:53715557-53843558	376	645	429	1219	1055	1322	2.92033	3.58072	4.25837	6.87724	7.85563	8.33029	3.58647	7.68772	-1.09999	8.20363e-11	1.5486e-09	DOWN
ENSG00000141367	CLTC	clathrin heavy chain [Source:HGNC Symbol;Acc:HGNC:2092]	protein_coding	GO:0005576|GO:0023052|GO:0008152|GO:0005623|GO:0032991|GO:0016020|GO:0002376|GO:0032502|GO:0009987|GO:0030054|GO:0051179|GO:0005198|GO:0050896|GO:0071704|GO:0044237|GO:0031090|GO:0030055|GO:0007017|GO:0007165|GO:0043227|GO:0097006|GO:0048856|GO:0033036|GO:0043234|GO:0051641|GO:0071944|GO:0050793|GO:0097159|GO:0016043|GO:0009892|GO:0019222|GO:0005886|GO:0005905|GO:0005515|GO:0007154|GO:0031012|GO:…	extracellular region|signaling|metabolic process|cell|macromolecular complex|membrane|immune system process|developmental process|cellular process|cell junction|localization|structural molecule activity|response to stimulus|organic substance metabolic process|cellular metabolic process|organelle membrane|cell-substrate junction|microtubule-based process|signal transduction|membrane-bounded organe…	K04646	clathrin heavy chain[-]	hsa04144|hsa05016|hsa04142|hsa05100|hsa04721|hsa04961	Endocytosis - Homo sapiens (human)|Huntington's disease - Homo sapiens (human)|Lysosome - Homo sapiens (human)|Bacterial invasion of epithelial cells - Homo sapiens (human)|Synaptic vesicle cycle - Homo sapiens (human)|Endocrine and other factor-regulated calcium reabsorption - Homo sapiens (human)	17:59619689-59696956	4643	7848	4105	13261	9282	13300	17.6822	21.363	19.9799	36.6843	33.8894	41.0936	19.675	37.2224	-0.919806	8.40892e-11	1.5829e-09	DOWN
ENSG00000159128	IFNGR2	interferon gamma receptor 2 [Source:HGNC Symbol;Acc:HGNC:5440]	protein_coding	GO:0023052|GO:0005623|GO:0016020|GO:0002376|GO:0009987|GO:0004871|GO:0050896|GO:0031090|GO:0051707|GO:0007165|GO:0006955|GO:0043227|GO:0071944|GO:0002682|GO:0031224|GO:0005886|GO:0005789|GO:0004872|GO:0007154|GO:0006950|GO:0005622|GO:0042175|GO:0012505|GO:0038023|GO:0023051|GO:0009605|GO:0009607|GO:0043229|GO:0051716|GO:0050794|GO:0031982|GO:0050776|GO:0031226|GO:0004888|GO:0043207|GO:0016021|GO:…	signaling|cell|membrane|immune system process|cellular process|signal transducer activity|response to stimulus|organelle membrane|response to other organism|signal transduction|immune response|membrane-bounded organelle|cell periphery|regulation of immune system process|intrinsic component of membrane|plasma membrane|endoplasmic reticulum membrane|receptor activity|cell communication|response to …	K05133	interferon gamma receptor 2[-]	hsa05200|hsa04060|hsa05168|hsa05152|hsa05164|hsa04217|hsa04630|hsa05162|hsa04650|hsa04380|hsa05145|hsa04659|hsa05142|hsa04066|hsa04658|hsa05132|hsa05140|hsa05321	Pathways in cancer - Homo sapiens (human)|Cytokine-cytokine receptor interaction - Homo sapiens (human)|Herpes simplex infection - Homo sapiens (human)|Tuberculosis - Homo sapiens (human)|Influenza A - Homo sapiens (human)|Necroptosis - Homo sapiens (human)|Jak-STAT signaling pathway - Homo sapiens (human)|Measles - Homo sapiens (human)|Natural killer cell mediated cytotoxicity - Homo sapiens (hu…	21:33402896-33479348	364	495	273	1041	775	846	5.92434	5.75849	5.67863	12.3071	12.0927	11.171	5.78715	11.8569	-1.03481	8.64076e-11	1.62427e-09	DOWN
ENSG00000013375	PGM3	phosphoglucomutase 3 [Source:HGNC Symbol;Acc:HGNC:8907]	protein_coding	GO:0008152|GO:0000003|GO:0005623|GO:0022414|GO:0002376|GO:0032502|GO:0003824|GO:0009987|GO:0071704|GO:0044237|GO:0043167|GO:0048856|GO:0016853|GO:0002520|GO:0019953|GO:0048609|GO:0005622|GO:0009058|GO:0006807|GO:0034641|GO:0005975|GO:0016866|GO:0006139|GO:0019637|GO:0048513|GO:0070085|GO:0044249|GO:1901135|GO:0006725|GO:0048534|GO:0007276|GO:0046483|GO:0005737|GO:0006486|GO:0048731|GO:0007275|GO:…	metabolic process|reproduction|cell|reproductive process|immune system process|developmental process|catalytic activity|cellular process|organic substance metabolic process|cellular metabolic process|ion binding|anatomical structure development|isomerase activity|immune system development|sexual reproduction|multicellular organismal reproductive process|intracellular|biosynthetic process|nitrogen…	K01836	phosphoacetylglucosamine mutase[5.4.2.3]	hsa01100|hsa00520	Metabolic pathways - Homo sapiens (human)|Amino sugar and nucleotide sugar metabolism - Homo sapiens (human)	6:83161150-83193936	496	782	437	1465	1071	1288	3.392	3.82249	3.81941	7.27743	7.0218	7.14619	3.67797	7.14847	-0.958725	8.65985e-11	1.62672e-09	DOWN
ENSG00000145022	TCTA	T cell leukemia translocation altered [Source:HGNC Symbol;Acc:HGNC:11692]	protein_coding	GO:0005623|GO:0016020|GO:0002376|GO:0032502|GO:0009987|GO:0002683|GO:0048856|GO:0050793|GO:0002682|GO:0002520|GO:0031224|GO:0005622|GO:0009653|GO:0048646|GO:0048523|GO:0050794|GO:0006949|GO:0048513|GO:0016021|GO:0045596|GO:0048534|GO:1903706|GO:1903707|GO:0045595|GO:0048731|GO:0007275|GO:0030097|GO:0045637|GO:0030154|GO:0000768|GO:0045638|GO:0002521|GO:0030099|GO:0002761|GO:0002762|GO:0072675|GO:…	cell|membrane|immune system process|developmental process|cellular process|negative regulation of immune system process|anatomical structure development|regulation of developmental process|regulation of immune system process|immune system development|intrinsic component of membrane|intracellular|anatomical structure morphogenesis|anatomical structure formation involved in morphogenesis|negative r…	-	-	-	-	3:49412206-49416475	246	833	461	2113	1556	1642	3.0249	7.32126	7.24466	18.873	18.3429	16.3807	5.86361	17.8655	-1.60732	9.487e-11	1.77465e-09	DOWN
ENSG00000165886	UBTD1	ubiquitin domain containing 1 [Source:HGNC Symbol;Acc:HGNC:25683]	protein_coding	GO:0005515|GO:0032182|GO:0043130	protein binding|ubiquitin-like protein binding|ubiquitin binding	-	-	-	-	10:97498868-97571209	122	149	87	345	288	344	5.31207	4.6372	4.84132	10.9117	12.0221	12.152	4.93019	11.6953	-1.24621	9.59111e-11	1.79288e-09	DOWN
ENSG00000189067	LITAF	lipopolysaccharide induced TNF factor [Source:HGNC Symbol;Acc:HGNC:16841]	protein_coding	GO:0023052|GO:0008152|GO:0005623|GO:0016020|GO:0032502|GO:0009987|GO:0051179|GO:0004871|GO:0050896|GO:0071704|GO:0044237|GO:0031090|GO:0051707|GO:0007165|GO:0043227|GO:0043167|GO:0033036|GO:0023057|GO:0051641|GO:0071944|GO:0097159|GO:0031224|GO:0019222|GO:0005886|GO:0005515|GO:0007154|GO:0009893|GO:0005622|GO:0012505|GO:0023051|GO:1903828|GO:0009605|GO:0051051|GO:0009607|GO:0009058|GO:0043229|GO:…	signaling|metabolic process|cell|membrane|developmental process|cellular process|localization|signal transducer activity|response to stimulus|organic substance metabolic process|cellular metabolic process|organelle membrane|response to other organism|signal transduction|membrane-bounded organelle|ion binding|macromolecule localization|negative regulation of signaling|cellular localization|cell pe…	K19363	lipopolysaccharide-induced tumor necrosis factor-alpha factor[-]	hsa04142	Lysosome - Homo sapiens (human)	16:11547722-11636381	667	828	703	2177	1657	1699	3.17644	2.81845	4.2787	7.53077	7.56523	6.56436	3.42453	7.22012	-1.07612	1.00057e-10	1.86777e-09	DOWN
ENSG00000158864	NDUFS2	NADH:ubiquinone oxidoreductase core subunit S2 [Source:HGNC Symbol;Acc:HGNC:7708]	protein_coding	GO:0008152|GO:0005623|GO:0009055|GO:0032991|GO:0016020|GO:0003824|GO:0009987|GO:0050896|GO:0071704|GO:0044237|GO:0031090|GO:0016491|GO:0043227|GO:0043167|GO:0043234|GO:0048037|GO:0097159|GO:1990204|GO:0016043|GO:0005515|GO:1902494|GO:0006950|GO:0005622|GO:0043229|GO:0006807|GO:0070469|GO:0036094|GO:0034641|GO:0048038|GO:0051536|GO:0015980|GO:0006139|GO:0022607|GO:0006091|GO:0019637|GO:0005746|GO:…	metabolic process|cell|electron carrier activity|macromolecular complex|membrane|catalytic activity|cellular process|response to stimulus|organic substance metabolic process|cellular metabolic process|organelle membrane|oxidoreductase activity|membrane-bounded organelle|ion binding|protein complex|cofactor binding|organic cyclic compound binding|oxidoreductase complex|cellular component organizat…	K03935	NADH dehydrogenase (ubiquinone) Fe-S protein 2[1.6.99.3]	hsa01100|hsa05016|hsa05010|hsa04932|hsa04723|hsa05012|hsa00190	Metabolic pathways - Homo sapiens (human)|Huntington's disease - Homo sapiens (human)|Alzheimer's disease - Homo sapiens (human)|Non-alcoholic fatty liver disease (NAFLD) - Homo sapiens (human)|Retrograde endocannabinoid signaling - Homo sapiens (human)|Parkinson's disease - Homo sapiens (human)|Oxidative phosphorylation - Homo sapiens (human)	1:161197104-161214395	2179	3093	1630	5688	4164	4660	19.6671	19.954	18.8024	37.2915	36.0312	34.1236	19.4745	35.8154	-0.878994	1.07969e-10	2.00989e-09	DOWN
ENSG00000159348	CYB5R1	cytochrome b5 reductase 1 [Source:HGNC Symbol;Acc:HGNC:13397]	protein_coding	GO:0005576|GO:0008152|GO:0005623|GO:0016020|GO:0003824|GO:0009987|GO:0051179|GO:0071704|GO:0031090|GO:0016491|GO:0043227|GO:0033036|GO:0051641|GO:0071944|GO:1903829|GO:0016043|GO:0031224|GO:0005886|GO:0005515|GO:0005789|GO:0005622|GO:0042175|GO:0012505|GO:1904951|GO:0005615|GO:0009058|GO:0043229|GO:0051050|GO:0050794|GO:0045184|GO:0032940|GO:0031982|GO:0006810|GO:0051130|GO:0046907|GO:0051128|GO:…	extracellular region|metabolic process|cell|membrane|catalytic activity|cellular process|localization|organic substance metabolic process|organelle membrane|oxidoreductase activity|membrane-bounded organelle|macromolecule localization|cellular localization|cell periphery|positive regulation of cellular protein localization|cellular component organization|intrinsic component of membrane|plasma mem…	K00326	cytochrome-b5 reductase[1.6.2.2]	hsa00520	Amino sugar and nucleotide sugar metabolism - Homo sapiens (human)	1:202961869-202967280	405	612	293	1202	880	969	4.3829	4.73395	4.05243	9.44881	9.13006	8.50775	4.38976	9.02888	-1.0404	1.21757e-10	2.25095e-09	DOWN
ENSG00000120742	SERP1	stress associated endoplasmic reticulum protein 1 [Source:HGNC Symbol;Acc:HGNC:10759]	protein_coding	GO:0040007|GO:0023052|GO:0008152|GO:0005623|GO:0032991|GO:0016020|GO:0032502|GO:0009987|GO:0051179|GO:0050896|GO:0071704|GO:0044237|GO:0007165|GO:1990904|GO:0043227|GO:0048856|GO:0033036|GO:0050793|GO:0016043|GO:0031224|GO:0019222|GO:0048589|GO:0005515|GO:0005789|GO:0007154|GO:0009893|GO:0006950|GO:0005622|GO:0042175|GO:0012505|GO:0045927|GO:1904951|GO:0023051|GO:0009653|GO:0009058|GO:0043229|GO:…	growth|signaling|metabolic process|cell|macromolecular complex|membrane|developmental process|cellular process|localization|response to stimulus|organic substance metabolic process|cellular metabolic process|signal transduction|ribonucleoprotein complex|membrane-bounded organelle|anatomical structure development|macromolecule localization|regulation of developmental process|cellular component org…	-	-	-	-	3:150541994-150603228	2317	1620	975	6004	4292	5934	14.0833	7.03814	7.57397	26.5084	25.0104	29.2623	9.56513	26.9271	-1.4932	1.24017e-10	2.28959e-09	DOWN
ENSG00000153531	ADPRHL1	ADP-ribosylhydrolase like 1 [Source:HGNC Symbol;Acc:HGNC:21303]	protein_coding	GO:0008152|GO:0005623|GO:0098772|GO:0003824|GO:0009987|GO:0051179|GO:0030234|GO:0071704|GO:0044237|GO:0043167|GO:0033036|GO:0051641|GO:0016043|GO:0005515|GO:0005622|GO:0012505|GO:0065009|GO:0016787|GO:0006807|GO:0050794|GO:0045184|GO:0006810|GO:0008047|GO:0046907|GO:0060627|GO:0061024|GO:0051128|GO:0006996|GO:0008104|GO:0016798|GO:0051649|GO:0019538|GO:0019899|GO:0050790|GO:0043169|GO:0051020|GO:…	metabolic process|cell|molecular function regulator|catalytic activity|cellular process|localization|enzyme regulator activity|organic substance metabolic process|cellular metabolic process|ion binding|macromolecule localization|cellular localization|cellular component organization|protein binding|intracellular|endomembrane system|regulation of molecular function|hydrolase activity|nitrogen compo…	-	-	-	-	13:113399610-113453524	269	399	208	815	582	716	1.72719	1.83116	1.70685	3.80112	3.58258	3.7298	1.75506	3.7045	-1.07776	1.29977e-10	2.39469e-09	DOWN
ENSG00000167470	MIDN	midnolin [Source:HGNC Symbol;Acc:HGNC:16298]	protein_coding	GO:0023052|GO:0008152|GO:0005623|GO:0009987|GO:0051179|GO:0071704|GO:0044237|GO:0043227|GO:0033036|GO:0023057|GO:0009892|GO:0019222|GO:0005515|GO:0007154|GO:0005622|GO:0065009|GO:0023051|GO:0051051|GO:0043229|GO:0048523|GO:0050794|GO:0045184|GO:0044262|GO:0032940|GO:0031324|GO:0051048|GO:0005975|GO:0046883|GO:0006810|GO:0031323|GO:0051224|GO:0044281|GO:0010817|GO:0010646|GO:0032880|GO:0007267|GO:…	signaling|metabolic process|cell|cellular process|localization|organic substance metabolic process|cellular metabolic process|membrane-bounded organelle|macromolecule localization|negative regulation of signaling|negative regulation of metabolic process|regulation of metabolic process|protein binding|cell communication|intracellular|regulation of molecular function|regulation of signaling|negativ…	-	-	-	-	19:1248553-1259140	912	1058	598	2188	1722	1910	8.84172	7.33151	7.40943	15.4083	16.0051	15.0231	7.86088	15.4788	-0.977534	1.3016e-10	2.39641e-09	DOWN
[truncated: 2,239 more rows]
